# Supplementary material for: High Density Single Nucleotide Polymorphism (SNP) Mapping and Quantitative Trait Loci (QTL) Analysis in a Biparental Spring Triticale Population Localized Major and Minor Effect Fusarium Head Blight Resistance and Associated Traits QTL
Source: Genes (Basel). 2018 Jan 5;9(1):19. doi: 10.3390/genes9010019 (PMC5793172; doi:10.3390/genes9010019)
Supplement: Supplementary file 1 [file genes-09-00019-s001.zip]

Archive with 2 entries (2 files):
- Supplementary Tables S1 and S2.docx
- Supplementary Table S3.xlsx
