# Supplementary material for: High Density Single Nucleotide Polymorphism (SNP) Mapping and Quantitative Trait Loci (QTL) Analysis in a Biparental Spring Triticale Population Localized Major and Minor Effect Fusarium Head Blight Resistance and Associated Traits QTL
Source: Genes (Basel). 2018 Jan 5;9(1):19. doi: 10.3390/genes9010019 (PMC5793172; doi:10.3390/genes9010019)
Supplement: Supplementary file 1 [file genes-09-00019-s001.zip › Supplementary Table S3.xlsx]

## Sheet: Supplementary Table 3
Supplementary Table 3 Details of TMP16315/AC Ultima SNP genetic map.
SNP #	Chrosome	SNP Name			92K Wheat Chr.	Pos.		9K Wheat Chr.	Pos.		ITMI Chr.	Pos.		Rye Map Chr.	Pos.		Triticale Map 1 Chr.	Pos.		Triticale Map JM Chr.	Pos.	Wheat Survey Sequence Chr./Contig	Interchanged/ Translocated Segment		TU*-1.GType	TU*-2.GType	TU*-3.GType	TU*-4.GType	TU*-5.GType	TU*-6.GType	TU*-7.GType	TU*-8.GType	TU*-10.GType	TU*-11.GType	TU*-12.GType	TU*-13.GType	TU*-14.GType	TU*-15.GType	TU*-16.GType	TU*-18.GType	TU*-19.GType	TU*-20.GType	TU*-21.GType	TU*-22.GType	TU*-23.GType	TU*-24.GType	TU*-25.GType	TU*-26.GType	TU*-27.GType
1	1A	Kukri_rep_c68487_988	0				1															1BS-3412855			A	B	A	B	A	A	A	B	A	B	A	A	A	B	A	A	A	A	A	-	A	A	B	A	-
2		BS00101309_51	3.49405		1A	108.79																1DS-1895642			A	B	A	A	A	A	A	B	A	B	A	A	A	B	A	A	A	A	A	A	A	A	B	A	A
3		Excalibur_rep_c113950_132	4.56948		1A	108.8																4AS-5954560			A	B	A	A	A	A	A	B	A	B	A	A	A	B	A	A	A	A	A	A	A	A	B	A	A
4		Excalibur_c10689_254	16.2729		1A	157.77																1DS-1897597			A	B	A	A	A	A	A	B	A	A	A	A	B	A	A	A	A	A	A	A	B	A	B	A	A
5		RAC875_c89908_105	16.2729		1A	178.82																1BS-3463128			A	B	A	A	A	A	A	B	A	A	A	A	B	A	A	A	A	A	A	A	A	A	B	A	A
6		Tdurum_contig622_285	16.2729		1A	197.2																1AS-1061324			A	B	A	A	A	A	A	B	A	A	A	A	B	A	A	A	A	A	A	A	A	A	B	A	A
7		BobWhite_rep_c63819_182	16.2729		1A	230.92																1DL-2290648			A	B	A	A	A	A	A	B	A	A	A	A	B	A	A	A	A	A	A	A	A	A	B	B	A
8		BS00062965_51	16.2729		1A	216.46																1BL-3842293			A	B	A	A	A	A	A	B	A	A	A	A	B	A	A	A	A	A	A	A	A	A	B	B	A
9		BobWhite_c46349_402	16.2729		1A	218.05																1AL-3850534			A	B	A	A	A	A	A	B	A	A	A	A	B	A	A	A	A	A	A	A	A	A	B	B	A
10		IAAV2342	16.2729		1A	70.1018																1AS-1538923			A	B	A	A	A	A	A	B	A	A	A	A	B	A	A	A	A	A	A	A	A	A	B	B	A
11		IAAV3846	16.2729		1A	70.1018																1AL-3884646			A	B	A	A	A	A	A	B	A	A	A	A	B	A	A	A	A	A	A	A	A	A	B	B	A
12		Ku_c32078_885	16.2729		6A	198.23																6AL-5832702			A	B	A	A	A	A	A	B	A	A	A	A	B	A	A	A	A	A	A	A	A	A	B	B	A
13		Ex_c105443_895	16.2729		1A	244.52																1DL-2281163			A	B	A	A	A	A	A	B	A	A	A	A	B	A	A	A	A	A	A	A	A	A	B	B	A
14		Excalibur_c15357_432	16.2729		1A	260.38																1AL-3902519			A	B	A	A	A	A	A	B	A	A	A	A	B	A	A	A	A	A	A	A	A	A	B	B	A
15		Excalibur_rep_c110246_86	16.2729		1A	244.52																1BL-3799843			A	B	A	A	A	A	A	B	A	A	A	A	B	A	A	A	A	A	A	A	A	A	B	B	A
16		BS00021728_51	16.2729		1A	258.46																1AL-2821189			A	B	A	A	A	A	A	B	A	A	A	A	B	A	A	A	A	A	A	A	A	A	B	B	A
17		BS00011787_51	16.2729		1A	165.56																1AS-3314952			A	B	A	A	A	A	A	B	A	A	A	A	B	A	A	A	A	A	A	A	B	A	B	A	-
18		Kukri_c13136_1363	16.2729		1A	162.26																1AS-242180			A	B	A	A	A	A	A	B	A	A	A	A	B	A	A	A	A	A	A	A	B	A	B	A	A
19		CAP7_c4833_141	16.2729		1A	159.05																1AS-3311206			A	B	A	A	A	A	A	B	A	A	A	A	B	A	A	A	A	A	A	A	B	A	B	A	A
20		RAC875_c14926_589	16.2729		1A	162.38																1AS-1355725			A	B	A	A	A	A	A	B	A	A	A	A	B	A	A	A	A	A	A	A	B	A	B	A	-
21		Kukri_c22508_119	16.2729		1A	165.56																1AS-3314952			A	B	A	A	A	A	A	B	A	A	A	A	B	A	A	A	A	A	A	A	B	A	B	A	-
22		BS00065005_51	16.2729		1A	170.38																1BS-3441489			A	B	A	A	A	A	A	B	A	A	A	A	B	A	A	A	A	A	A	A	B	A	B	A	-
23		BobWhite_c48591_394	16.2729		1A	162.26																1DS-1903668			A	B	A	A	A	A	A	B	A	A	A	A	B	A	A	A	A	A	A	A	B	A	B	A	-
24		wsnp_Ku_c42878_50516167	16.2729		1A	160.39		1A	54.5		1A	45.3										1AS-3316737			A	B	A	A	A	A	A	B	A	A	A	A	B	A	A	A	A	A	A	A	B	A	B	A	A
25		wsnp_Ex_c5323_9409407	16.2729		1A	160.39		1A	55													1BS-3473250			A	B	A	A	A	A	A	B	A	A	A	A	B	A	A	A	A	A	A	A	B	A	B	A	A
26		wsnp_Ex_c48087_53105842	16.2729		1A	160.39		1A	55.51		1A	45.3										1AS-3264692			A	B	A	A	A	A	A	B	A	A	A	A	B	A	A	A	A	A	A	A	B	A	B	A	A
27		TA006139-0953	16.2729		1A	160.39																1AS-3281316			A	B	A	A	A	A	A	B	A	A	A	A	B	A	A	A	A	A	A	A	B	A	B	A	A
28		RAC875_c8245_272	16.2729		1A	160.39																1AS-3281316			A	B	A	A	A	A	A	B	A	A	A	A	B	A	A	A	A	A	A	A	B	A	B	A	A
29		wsnp_Ex_c5323_9408829	16.2729		1A	157.77		1A	55													1AS-3281316			A	B	A	A	A	A	A	B	A	A	A	A	B	A	A	A	A	A	A	A	B	A	B	A	A
30		RAC875_c1825_188	16.2729		1A	160.39					1A	45.3										1BS-3480968			A	B	A	A	A	A	A	B	A	A	A	A	B	A	A	A	A	A	A	A	B	A	B	A	A
31		Kukri_c7436_2259	16.2729		1A	157.77																1AS-3281316			A	B	A	A	A	A	A	B	A	A	A	A	B	A	A	A	A	A	A	A	B	A	B	A	A
32		Kukri_c13593_203	16.2729		1A	165.87																5AL-2811153			A	B	A	A	A	A	A	B	A	A	A	A	B	A	A	A	A	A	A	A	B	A	B	A	A
33		Kukri_c12534_559	16.2729		1A	170.38																1AS-3269916			A	B	A	A	A	A	A	B	A	A	A	A	B	A	A	A	A	A	A	A	B	A	B	A	A
34		Kukri_rep_c102900_1715	16.2729		1A	167.91																1BS-3443903			A	B	A	A	A	A	A	B	A	A	A	A	B	A	A	A	A	A	A	A	B	A	B	A	A
35		wsnp_Ku_rep_c101175_88380491	16.2729		1A	160.39		1A	56.51													1AS-3264692			A	B	A	A	A	A	A	B	A	A	A	A	B	A	A	A	A	A	A	A	B	A	B	A	A
36		wsnp_Ex_c10783_17554146	16.2729		1A	159.05		1A	57.28													1AS-3311206			A	B	A	A	A	A	A	B	A	A	A	A	B	A	A	A	A	A	A	A	B	A	B	A	A
37		Kukri_c16098_95	16.2729		1A	159.05																1AS-3311206			A	B	A	A	A	A	A	B	A	A	A	A	B	A	A	A	A	A	A	A	B	A	B	A	A
38		IAAV5252	16.2729		1A	53.6175																1BS-3443903			A	B	A	A	A	A	A	B	A	A	A	A	B	A	A	A	A	A	A	A	B	A	B	A	A
39		Excalibur_c11941_612	16.2729		1A	156.43																1DS-854128			A	B	A	A	A	A	A	B	A	A	A	A	B	A	A	A	A	A	A	A	B	A	B	A	A
40		wsnp_JD_c9290_10155594	16.2729		1A	159.96		1A	58.65													1DS-1903668			A	B	A	A	A	A	A	B	A	A	A	A	B	A	A	A	A	A	A	A	B	A	B	A	A
41		Tdurum_contig61515_522	16.2729		1A	184.34																1DS-1892139			A	B	A	A	A	A	A	B	A	A	A	A	B	A	A	A	A	A	A	A	B	A	B	A	A
42		Tdurum_contig13946_329	16.2729		1A	175.43																1AS-3306225			A	B	A	A	A	A	A	B	A	A	A	A	B	A	A	A	A	A	A	A	B	A	B	A	A
43		Ra_c22663_367	16.2729		1A	181.6					1A	48.5										1AS-1511312			A	B	A	A	A	A	A	B	A	A	A	A	B	A	A	A	A	A	A	A	B	A	B	A	A
44		Kukri_c7579_443	16.2729		1A	184.34																7AL-4509852			A	B	A	A	A	A	A	B	A	A	A	A	B	A	A	A	A	A	A	A	B	A	B	A	A
45		Excalibur_c7237_1208	16.2729		1A	184.34																1AS-3310783			A	B	A	A	A	A	A	B	A	A	A	A	B	A	A	A	A	A	A	A	B	A	B	A	-
46		tplb0052b04_1651	16.2729		1A	202.05																1AS-478948			A	B	A	A	A	A	A	B	A	A	A	A	B	A	A	A	A	A	A	A	A	A	B	B	-
47		Kukri_c65511_1057	16.2729		1A	202.05																2AL-4589683			A	B	A	A	A	A	A	B	A	A	A	A	B	A	A	A	A	A	A	A	A	A	B	B	-
48		IACX5982	16.2729		1A	202.05																1AS-3287881			A	B	A	A	A	A	A	B	A	A	A	A	B	A	A	A	A	A	A	A	A	A	B	B	-
49		BS00110151_51	16.2729		1A	202.05																1AS-3263237			A	B	A	A	A	A	A	B	A	A	A	A	B	A	A	A	A	A	A	A	A	A	B	B	-
50		RAC875_c65431_351	16.2729		1A	202.05																6AL-5833697			A	B	A	A	A	A	A	B	A	A	A	A	B	A	A	A	A	A	A	A	A	A	B	B	A
51		Kukri_c47852_121	16.2729		1A	202.05																6AS-4407388			A	B	A	A	A	A	A	B	A	A	A	A	B	A	A	A	A	A	A	A	A	A	B	B	A
52		Excalibur_c12215_352	16.2729		1A	202.05																1AS-770853			A	B	A	A	A	A	A	B	A	A	A	A	B	A	A	A	A	A	A	A	A	A	B	B	A
53		Ex_c68770_506	16.2729		1A	207.64																1AS-3185935			A	B	A	A	A	A	A	B	A	A	A	A	B	A	A	A	A	A	A	A	A	A	B	B	A
54		Kukri_c15725_585	16.2729				1															1AS-59809			A	B	A	A	A	A	A	B	A	A	A	A	B	A	A	A	A	A	A	A	A	-	B	B	A
55		IAAV5756	16.2729		1A	70.1018																1AS-3290227			A	B	A	A	A	A	A	B	A	A	A	A	B	A	A	A	A	A	A	A	A	A	B	B	A
56		IAAV2888	16.2729		1A	66.3127																1DS-1906043			A	B	A	A	A	A	A	B	A	A	A	A	B	A	A	A	A	A	A	A	A	A	B	B	A
57		Ex_c2389_1633	16.2729		1A	216.46																1AS-3102997			A	B	A	A	A	A	A	B	A	A	A	A	B	A	A	A	A	A	A	A	A	A	B	B	A
58		Excalibur_c44731_1000	16.2729		1A	216.46																1AL-3911713			A	B	A	A	A	A	A	B	A	A	A	A	B	A	A	A	A	A	A	A	A	A	B	B	A
59		Excalibur_c6141_1337	16.2729		1A	216.46																1DL-2246569			A	B	A	A	A	A	A	B	A	A	A	A	B	A	A	A	A	A	A	A	A	A	B	B	A
60		Excalibur_c63243_361	16.2729				1															1BL-3848413			A	B	A	A	A	A	A	B	A	A	A	A	B	A	A	A	A	A	A	A	A	A	B	B	A
61		GENE-0561_101	16.2729		1A	216.46																1BS-3440731			A	B	A	A	A	A	A	B	A	A	A	A	B	A	A	A	A	A	A	A	A	A	B	B	A
62		IACX7921	16.2729		1A	216.46																1BL-3884727			A	B	A	A	A	A	A	B	A	A	A	A	B	A	A	A	A	A	A	A	A	A	B	B	A
63		IAAV742	16.2729		1A	70.1018																1AL-3914101			A	B	A	A	A	A	A	B	A	A	A	A	B	A	A	A	A	A	A	A	A	A	B	B	A
64		IAAV1851	16.2729		1A	70.1018																1DL-1702728			A	B	A	A	A	A	A	B	A	A	A	A	B	A	A	A	A	A	A	A	A	A	B	B	A
65		IAAV7414	16.2729		1A	70.1018																1AS-3259970			A	B	A	A	A	A	A	B	A	A	A	A	B	A	A	A	A	A	A	A	A	A	B	B	A
66		Ku_c2898_1247	16.2729		1A	216.46																1AS-3290227			A	B	A	A	A	A	A	B	A	A	A	A	B	A	A	A	A	A	A	A	A	A	B	B	A
67		Ku_c2898_1284	16.2729		1A	216.46																1AS-3290227			A	B	A	A	A	A	A	B	A	A	A	A	B	A	A	A	A	A	A	A	A	A	B	B	A
68		Kukri_c24897_140	16.2729		1A	216.46																1AS-1046148			A	B	A	A	A	A	A	B	A	A	A	A	B	A	A	A	A	A	A	A	A	A	B	B	A
69		Kukri_c31093_387	16.2729		1A	216.46																5BL-10730597			A	B	A	A	A	A	A	B	A	A	A	A	B	A	A	A	A	A	A	A	A	A	B	B	A
70		Ra_c54249_1031	16.2729		1A	219.38																1DL-2239613			A	B	A	A	A	A	A	B	A	A	A	A	B	A	A	A	A	A	A	A	A	A	B	B	A
71		RAC875_c18355_804	16.2729		1A	216.46																1BL-3796162			A	B	A	A	A	A	A	B	A	A	A	A	B	A	A	A	A	A	A	A	A	A	B	B	A
72		RAC875_c2202_1097	16.2729		1A	216.46																1AS-3267948			A	B	A	A	A	A	A	B	A	A	A	A	B	A	A	A	A	A	A	A	A	A	B	B	A
73		RAC875_c6338_1887	16.2729		1A	216.46																5BL-10920381			A	B	A	A	A	A	A	B	A	A	A	A	B	A	A	A	A	A	A	A	A	A	B	B	A
74		RAC875_c6664_63	16.2729		1A	215.75																1AL-3913242			A	B	A	A	A	A	A	B	A	A	A	A	B	A	A	A	A	A	A	A	A	A	B	B	A
75		RAC875_c85778_184	16.2729		1A	216.46																5BL-10907462			A	B	A	A	A	A	A	B	A	A	A	A	B	A	A	A	A	A	A	A	A	A	B	B	A
76		RAC875_c9833_297	16.2729		1A	224.2																1BL-3918517			A	B	A	A	A	A	A	B	A	A	A	A	B	A	A	A	A	A	A	A	A	A	B	B	A
77		TA003542-0511	16.2729		1A	216.46																1BL-3790684			A	B	A	A	A	A	A	B	A	A	A	A	B	A	A	A	A	A	A	A	A	A	B	B	A
78		Tdurum_contig49788_1162	16.2729		1A	227.18																			A	B	A	A	A	A	A	B	A	A	A	A	B	A	A	A	A	A	A	A	A	A	B	B	A
79		Tdurum_contig81558_113	16.2729				1															1AL-1059868			A	B	A	A	A	A	A	B	A	A	A	A	B	A	A	A	A	A	A	A	A	A	B	B	A
80		tplb0032d09_1393	16.2729		1A	216.46																1AS-1824843			A	B	A	A	A	A	A	B	A	A	A	A	B	A	A	A	A	A	A	A	A	A	B	B	A
81		wsnp_Ex_c28165_37310070	16.2729		1A	216.46		1A	88.97													1AS-3278875			A	B	A	A	A	A	A	B	A	A	A	A	B	A	A	A	A	A	A	A	A	A	B	B	A
82		wsnp_Ex_c29914_38896441	16.2729		1A	216.46		1A	87.46													1AS-3267990			A	B	A	A	A	A	A	B	A	A	A	A	B	A	A	A	A	A	A	A	A	A	B	B	A
83		wsnp_Ex_c3142_5808220	16.2729		1A	216.46		1A	88.47													1AL-3871189			A	B	A	A	A	A	A	B	A	A	A	A	B	A	A	A	A	A	A	A	A	A	B	B	A
84		wsnp_Ex_c31525_40302140	16.2729		1A	216.46		1A	87.46													1AS-3311865			A	B	A	A	A	A	A	B	A	A	A	A	B	A	A	A	A	A	A	A	A	A	B	B	A
85		wsnp_Ex_c40942_47886087	16.2729		1A	216.46		1A	88.97													1BS-3482988			A	B	A	A	A	A	A	B	A	A	A	A	B	A	A	A	A	A	A	A	A	A	B	B	A
86		wsnp_Ex_c44498_50537128	16.2729		1A	216.46		1A	87.97													1AS-3285301			A	B	A	A	A	A	A	B	A	A	A	A	B	A	A	A	A	A	A	A	A	A	B	B	A
87		wsnp_Ex_c48375_53299028	16.2729		1A	216.46		1A	97.84													1AS-3256586			A	B	A	A	A	A	A	B	A	A	A	A	B	A	A	A	A	A	A	A	A	A	B	B	A
88		wsnp_Ex_c6075_10637792	16.2729		1A	216.46		1A	88.97													1AS-3276435			A	B	A	A	A	A	A	B	A	A	A	A	B	A	A	A	A	A	A	A	A	A	B	B	A
89		wsnp_Ex_c645_1273901	16.2729		1A	216.46		1A	88.97													1AL-3977019			A	B	A	A	A	A	A	B	A	A	A	A	B	A	A	A	A	A	A	A	A	A	B	B	A
90		wsnp_Ex_rep_c105244_89727666	16.2729		1A	216.46		1A	88.97													1AS-3299157			A	B	A	A	A	A	A	B	A	A	A	A	B	A	A	A	A	A	A	A	A	A	B	B	A
91		wsnp_Ra_c20163_29413615	16.2729		1A	216.46		1A	88.97													1DS-1897566			A	B	A	A	A	A	A	B	A	A	A	A	B	A	A	A	A	A	A	A	A	A	B	B	A
92		wsnp_Ra_c7818_13376644	16.2729		1A	240.18		1A	120.92		1A	69.1										1AL-3899356			A	B	A	A	A	A	A	B	A	A	A	A	B	A	A	A	A	A	A	A	A	A	B	B	A
93		wsnp_BF475149A_Ta_2_1	16.2729		1A	230.92		1A	108.43													1AL-3976204			A	B	A	A	A	A	A	B	A	A	A	A	B	A	A	A	A	A	A	A	A	A	B	B	A
94		wsnp_Ra_c6474_11298812	16.2729		1A	216.46		1A	98.85													1AL-3911386			A	B	A	A	A	A	A	B	A	A	A	A	B	A	A	A	A	A	A	A	-	A	B	B	A
95		CAP7_c4833_55	16.2729		1A	160.39																1AS-3311206			A	B	A	A	A	A	A	B	A	A	A	A	B	A	A	A	A	A	A	A	B	A	B	A	A
96		GENE-0509_639	16.2729		1A	162.26																			A	B	A	A	A	A	A	B	A	A	A	A	B	A	A	A	A	A	A	A	B	A	B	A	A
97		Kukri_c1313_1158	16.2729		1A	265.98																1AL-3976868			A	B	A	A	A	A	A	B	A	A	A	A	B	A	B	A	A	A	A	A	A	A	B	B	A
98		wsnp_Ex_c9722_16062937	16.2729		1A	283.34		1A	153.69													1AL-3920244			A	B	A	A	A	A	A	B	A	A	A	A	B	A	B	A	A	A	A	A	A	A	B	B	A
99		IAAV2694	16.2729		1A	93.6105																1AL-3926846			A	B	A	A	A	A	A	B	A	A	A	A	B	A	B	A	A	A	A	A	A	A	B	B	A
100		CAP12_c1979_117	16.2729		1A	274.16																			A	B	A	A	A	A	A	B	A	A	A	A	B	A	B	A	A	A	A	A	A	A	B	B	A
101		BS00091479_51	16.2729		1A	264.58																1AL-3923345			A	B	A	A	A	A	A	B	A	A	A	A	B	A	A	A	A	A	A	A	A	A	B	B	A
102		BobWhite_c46007_582	16.2729		1A	265.98																1AL-3976986			A	B	A	A	A	A	A	B	A	A	A	A	B	A	A	A	A	A	A	A	A	A	B	B	A
103		BS00069145_51	16.2729		1A	260.38																1AL-3959507			A	B	A	A	A	A	A	B	A	A	A	A	B	A	A	A	A	A	A	A	A	A	B	B	A
104		BS00022173_51	16.2729		1A	264.58																1AL-3923345			A	B	A	A	A	A	A	B	A	A	A	A	B	A	A	A	A	A	A	A	A	A	B	B	A
105		BS00022220_51	16.2729		1A	264.58																1AL-3923345			A	B	A	A	A	A	A	B	A	A	A	A	B	A	A	A	A	A	A	A	A	A	B	B	A
106		BS00030036_51	16.2729		1A	260.38																1AL-3925625			A	B	A	A	A	A	A	B	A	A	A	A	B	A	A	A	A	A	A	A	A	A	B	B	A
107		Kukri_c31891_1355	16.2729		1A	260.68																1AL-3976073			A	B	A	A	A	A	A	B	A	A	A	A	B	A	A	A	A	A	A	A	A	A	B	B	A
108		wsnp_Ex_c6452_11213329	16.2729		1A	260.68		1A	144.72													1AL-3976073			A	B	A	A	A	A	A	B	A	A	A	A	B	A	A	A	A	A	A	A	A	A	B	B	A
109		wsnp_Ex_c20489_29564938	16.2729		1A	260.68		1A	144.72													1AL-3976073			A	B	A	A	A	A	A	B	A	A	A	A	B	A	A	A	A	A	A	A	A	A	B	B	A
110		BS00079538_51	16.2729		1A	264.58																1AL-3892569			A	B	A	A	A	A	A	B	A	A	A	A	B	A	A	A	A	A	A	A	A	A	B	B	A
111		BS00081395_51	16.2729		1A	260.38																1BL-3892878			A	B	A	A	A	A	A	B	A	A	A	A	B	A	A	A	A	A	A	A	A	A	B	B	A
112		BobWhite_c18881_338	16.2729		1A	241.88																1DL-604261			A	B	A	A	A	A	A	B	A	A	A	A	B	A	A	A	A	A	A	A	A	A	B	B	A
113		Tdurum_contig32437_257	16.2729		1A	251.69																1BL-3914165			A	B	A	A	A	A	A	B	A	A	A	A	B	A	A	A	A	A	A	A	A	A	B	B	A
114		Excalibur_c34697_831	16.2729		1A	244.52																1DL-2243955			A	B	A	A	A	A	A	B	A	A	A	A	B	A	A	A	A	A	A	A	A	A	B	B	A
115		RAC875_c43643_176	16.2729		1A	241.88																1AL-3869375			A	B	A	A	A	A	A	B	A	A	A	A	B	A	A	A	A	A	A	A	A	A	B	B	A
116		Tdurum_contig11412_393	16.2729		1A	248.7																1AL-3915588			A	B	A	A	A	A	A	B	A	A	A	A	B	A	A	A	A	A	A	A	A	A	B	B	A
117		BobWhite_c12568_900	16.2729		1A	244.52																1AL-3841495			A	B	A	A	A	A	A	B	A	A	A	A	B	A	A	A	A	A	A	A	A	A	B	B	A
118		BS00002216_51	16.2729		1A	230.92																1AL-3933057			A	B	A	A	A	A	A	B	A	A	A	A	B	A	A	A	A	A	A	A	A	A	B	B	A
119		wsnp_Ex_c21193_30320134	16.2729		1A	244.52		1A	130.65													1AL-3841495			A	B	A	A	A	A	A	B	A	A	A	A	B	A	A	A	A	A	A	A	A	A	B	B	A
120		wsnp_Ex_rep_c109742_92411838	16.2729		1A	251.78		1A	135.22		1A	72.1										1AL-3962736			A	B	A	A	A	A	A	B	A	A	A	A	B	A	A	A	A	A	A	A	A	A	B	B	A
121		wsnp_Ra_c12148_19539667	16.2729		1A	241.48		1A	125.18		1A	69.8										1DL-2290859			A	B	A	A	A	A	A	B	A	A	A	A	B	A	A	A	A	A	A	A	A	A	B	B	A
122		BS00065324_51	16.2729		1A	258.46																1AL-3930938			A	B	A	A	A	A	A	B	A	A	A	A	B	A	A	A	A	A	A	A	A	A	B	B	A
123		IAAV2072	16.2729		1A	74.7847																1AL-3878287			A	B	A	A	A	A	A	B	A	A	A	A	B	A	A	A	A	A	A	A	A	A	B	B	A
124		Kukri_c58155_786	16.2729		1A	256																7AL-4508157			A	B	A	A	A	A	A	B	A	A	A	A	B	A	A	A	A	A	A	A	A	A	B	B	A
125		IAAV5406	16.2729		1A	78.3633																1AL-3896301			A	B	A	A	A	A	A	B	A	A	A	A	B	A	A	A	A	A	A	A	A	A	B	B	A
126		wsnp_Ex_c42282_48900922	16.2729		1A	241.97		1A	129.3													1AL-3974714			A	B	A	A	A	A	A	B	A	A	A	A	B	A	A	A	A	A	A	A	A	A	B	B	A
127		wsnp_Ex_c34344_42676379	16.2729		1A	241.97		1A	129.3													1AL-3817390			A	B	A	A	A	A	A	B	A	A	A	A	B	A	A	A	A	A	A	A	A	A	B	B	A
128		Kukri_c25215_124	16.2729		1A	245.35																1DL-2247797			A	B	A	A	A	A	A	B	A	A	A	A	B	A	A	A	A	A	A	A	A	A	B	B	A
129		RAC875_c38916_66	16.2729		1A	241.88																5AS-1549452			A	B	A	A	A	A	A	B	A	A	A	A	B	A	A	A	A	A	A	A	A	A	B	B	A
130		Kukri_c52952_315	16.2729		1A	241.97																1DL-2136585			A	B	A	A	A	A	A	B	A	A	A	A	B	A	A	A	A	A	A	A	A	A	B	B	A
131		Kukri_c16913_422	16.2729		1A	245.76																1AL-3873207			A	B	A	A	A	A	A	B	A	A	A	A	B	A	A	A	A	A	A	A	A	A	B	B	A
132		BS00065325_51	16.2729		1A	260.38																1AL-3930938			A	B	A	A	A	A	A	B	A	A	A	A	B	A	A	A	A	A	A	A	A	A	B	B	A
133		Ra_c105707_788	16.2729		1A	248.7																1AL-3915588			A	B	A	A	A	A	A	B	A	A	A	A	B	A	A	A	A	A	A	A	A	A	B	B	A
134		RAC875_c19579_377	16.2729		1A	245.35																1AL-2752572			A	B	A	A	A	A	A	B	A	A	A	A	B	A	A	A	A	A	A	A	A	A	B	B	A
135		wsnp_BE445113A_Ta_2_1	16.2729		1A	256		1A	137.74													1AL-3977384			A	B	A	A	A	A	A	B	A	A	A	A	B	A	A	A	A	A	A	A	A	A	B	B	A
136		BobWhite_c29908_113	16.2729		1A	256																1AL-3919966			A	B	A	A	A	A	A	B	A	A	A	A	B	A	A	A	A	A	A	A	A	A	B	B	A
137		RFL_Contig22_387	16.2729		1A	260.38																1AL-3930938			A	B	A	A	A	A	A	B	A	A	A	A	B	A	A	A	A	A	A	A	A	A	B	B	A
138		wsnp_Ex_c27940_37101775	16.2729		1A	241.48		1A	125.95													1AL-3905740			A	B	A	A	A	A	A	B	A	A	A	A	B	A	A	A	A	A	A	A	A	A	B	B	A
139		wsnp_Ex_c5216_9235964	16.2729		1A	240.18		1A	124.05													1DL-2267786			A	B	A	A	A	A	A	B	A	A	A	A	B	A	A	A	A	A	A	A	A	A	B	B	A
140		IAAV3049	16.2729		1A	78.2047																1DL-2290859			A	B	A	A	A	A	A	B	A	A	A	A	B	A	A	A	A	A	A	A	A	A	B	B	A
141		RAC875_c24047_284	16.2729		1A	260.38																3AL-4425021			A	B	A	A	A	A	A	B	A	A	A	A	B	A	A	A	A	A	A	A	A	A	B	B	A
142		wsnp_Ex_c35821_43892960	16.2729		1A	245.76		1A	124.37													1AL-3873207			A	B	A	A	A	A	A	B	A	A	A	A	B	A	A	A	A	A	A	A	A	A	B	B	A
143		wsnp_Ex_rep_c105443_89868548	16.2729		1A	245.35		1A	124.37													1AL-2752572			A	B	A	A	A	A	A	B	A	A	A	A	B	A	A	A	A	A	A	A	A	A	B	B	A
144		RFL_Contig4231_575	16.2729		1A	241.88																1AL-3894296			A	B	A	A	A	A	A	B	A	A	A	A	B	A	A	A	A	A	A	A	A	A	B	B	A
145		RFL_Contig22_617	16.2729		1A	260.38																1AL-3930938			A	B	A	A	A	A	A	B	A	A	A	A	B	A	A	A	A	A	A	A	A	A	B	B	A
146		Kukri_rep_c117029_125	16.2729		1A	260.38																1AL-3939659			A	B	A	A	A	A	A	B	A	A	A	A	B	A	A	A	A	A	A	A	A	A	B	B	A
147		Ku_c8351_2029	16.2729		1A	241.97																1AL-3896301			A	B	A	A	A	A	A	B	A	A	A	A	B	A	A	A	A	A	A	A	A	A	B	B	A
148		IACX5793	16.2729		1A	256																1AL-2005105			A	B	A	A	A	A	A	B	A	A	A	A	B	A	A	A	A	A	A	A	A	A	B	B	A
149		IACX4386	16.2729		1A	230.92																1AL-3933057			A	B	A	A	A	A	A	B	A	A	A	A	B	A	A	A	A	A	A	A	A	A	B	B	A
150		GENE-0004_635	16.2729		1A	245.35																1BL-3832922			A	B	A	A	A	A	A	B	A	A	A	A	B	A	A	A	A	A	A	A	A	A	B	B	A
151		wsnp_Ra_c33025_41968284	16.2729		1A	255.26		1A	137.74													2DL-1002135			A	B	A	A	A	A	A	B	A	A	A	A	B	A	A	A	A	A	A	A	A	A	B	B	A
152		Excalibur_rep_c82767_175	16.2729		1A	245.58																5BL-2520424			A	B	A	A	A	A	A	B	A	A	A	A	B	A	A	A	A	A	A	A	A	A	B	B	A
153		Excalibur_c32167_59	16.2729		1A	241.88																1AL-3960013			A	B	A	A	A	A	A	B	A	A	A	A	B	A	A	A	A	A	A	A	A	A	B	B	A
154		BS00094553_51	16.2729		1A	256																			A	B	A	A	A	A	A	B	A	A	A	A	B	A	A	A	A	A	A	A	A	A	B	B	A
155		BS00022698_51	16.2729		1A	240.18																1AL-3905642			A	B	A	A	A	A	A	B	A	A	A	A	B	A	A	A	A	A	A	A	A	A	B	B	A
156		BS00087601_51	16.2729		1A	230.92																1AL-3884150			A	B	A	A	A	A	A	B	A	A	A	A	B	A	A	A	A	A	A	A	A	A	B	B	A
157		BS00100120_51	16.2729		1A	260.38																1AL-3913016			A	B	A	A	A	A	A	B	A	A	A	A	B	A	A	A	A	A	A	A	A	A	B	B	A
158		CAP7_c12435_63	16.2729		1A	240.18																1AL-3916443			A	B	A	A	A	A	A	B	A	A	A	A	B	A	A	A	A	A	A	A	A	A	B	B	A
159		Ku_c16913_363	16.2729		1A	245.58																1DL-2287741			A	B	A	A	A	A	A	B	A	A	A	A	B	A	A	A	A	A	A	A	A	A	B	B	A
160		wsnp_Ku_c16913_25885872	16.2729		1A	245.58		1A	124.37													1AL-3873207			A	B	A	A	A	A	A	B	A	A	A	A	B	A	A	A	A	A	A	A	A	A	B	B	A
161		wsnp_Ku_c21316_31053745	16.2729		1A	253.11		1A	135.73		1A	72.1										1AL-3980673			A	B	A	A	A	A	A	B	A	A	A	A	B	A	A	A	A	A	A	A	A	A	B	B	A
162		Excalibur_c35821_61	16.2729		1A	245.58																1DL-2287741			A	B	A	A	A	A	A	B	A	A	A	A	B	A	A	A	A	A	A	A	A	A	B	B	A
163		wsnp_Ex_c19294_28225846	16.2729		1A	245.76		1A	124.37													1AL-3847273			A	B	A	A	A	A	A	B	A	A	A	A	B	A	A	A	A	A	A	A	A	A	B	B	A
164		wsnp_Ex_rep_c68857_67737959	16.2729		1A	244.52		1A	112.81													1AL-2752572			A	B	A	A	A	A	A	B	A	A	A	A	B	A	A	A	A	A	A	A	A	A	B	B	A
165		RAC875_c77982_300	16.2729				1															1BL-3884070			A	B	A	A	A	A	A	B	A	A	A	A	B	A	A	A	A	A	A	A	A	A	B	B	A
166		IAAV8804	16.2729		1A	82.907																1AL-3919966			A	B	A	A	A	A	A	B	A	A	A	A	B	A	A	A	-	A	A	A	A	A	B	B	A
167		Excalibur_c7033_159	16.2729		1A	240.18																1DL-2265923			A	B	A	A	A	A	A	B	A	A	A	A	B	A	A	A	A	A	A	A	A	A	B	B	A
168		IACX5960	16.2729		1A	256																1AL-2005105			A	B	A	A	A	A	A	B	A	A	A	A	B	A	A	A	A	A	A	A	A	A	B	B	A
169		RAC875_c94534_75	16.2729		1A	240.18																1AL-3916443			A	B	A	A	A	A	A	B	A	A	A	A	B	A	A	A	A	A	A	A	A	A	B	B	A
170		TA004265-0757	16.2729		1A	260.38																1AL-3930938			A	B	A	A	A	A	A	B	A	A	A	A	B	A	A	A	A	A	A	A	A	A	B	B	A
171		wsnp_BE445113A_Ta_2_2	16.2729		1A	256		1A	137.4													1AL-3977384			A	B	A	A	A	A	A	B	A	A	A	A	B	A	A	A	A	A	A	A	A	A	B	B	A
172		wsnp_Ku_c39878_48218985	16.2729		1A	241.97		1A	128.29													1AL-3878916			A	B	A	A	A	A	A	B	A	A	A	A	B	A	A	A	A	A	A	A	A	A	B	B	A
173		wsnp_Ra_c16080_24638622	16.2729		1A	241.97		1A	127.46													1AL-3976997			A	B	A	A	A	A	A	B	A	A	A	A	B	A	A	A	A	A	A	A	A	A	B	B	A
174		wsnp_Ra_c3270_6136601	16.2729		1A	256		1A	137.74													1AL-3919966			A	B	A	A	A	A	A	B	A	A	A	A	B	A	A	A	A	A	A	A	A	A	B	B	A
175		wsnp_Ra_c3270_6136110	16.2729		1A	256		1A	137.74													1AL-3919966			A	B	A	A	A	A	A	B	A	A	A	A	B	A	A	A	A	A	A	A	A	A	B	B	A
176		wsnp_Ra_c4664_8410628	16.2729		1A	245.76		1A	124.37													1AL-3847273			A	B	A	A	A	A	A	B	A	A	A	A	B	A	A	A	A	A	A	A	A	A	B	B	A
177		wsnp_BE495786A_Ta_2_1	16.2729		1A	240.18		1A	124.05													1AL-3884150			A	B	A	A	A	A	A	B	A	A	A	A	B	A	A	A	A	A	A	A	A	A	B	B	A
178		wsnp_Ex_c55986_58282517	16.2729		1A	248.7		1A	135.22													1AL-3915588			A	B	A	A	A	A	A	B	A	A	A	A	B	A	A	A	A	A	A	A	A	A	B	B	A
179		wsnp_Ku_c23926_33870364	16.2729		1A	241.88		1A	130.65													1AL-3960013			A	B	A	A	A	A	A	B	A	A	A	A	B	A	A	A	A	A	A	A	A	A	B	B	A
180		wsnp_Ra_c11877_19161832	16.2729		1A	256		1A	138.52													1AL-2821189			A	B	A	A	A	A	A	B	A	A	A	A	B	A	A	A	A	A	A	A	A	A	B	B	A
181		wsnp_Ex_c8588_14419007	16.2729		1A	241.88		1A	130.65													1AL-3960013			A	B	A	A	A	A	A	B	A	A	A	A	B	A	A	A	A	A	A	A	A	A	B	B	A
182		wsnp_Ex_rep_c66628_64934660	16.2729		1A	241.97		1A	127.96													1AL-3817390			A	B	A	A	A	A	A	B	A	A	A	A	B	A	A	A	A	A	A	A	A	A	B	B	A
183		wsnp_Ku_c21316_31053776	16.2729		1A	253.11		1A	135.73													1AL-3980673			A	B	A	A	A	A	A	B	A	A	A	A	B	A	A	A	A	A	A	A	A	A	B	B	A
184		wsnp_Ex_c21336_30465618	16.2729		1A	244.52		1A	130.65													1AL-3844371			A	B	A	A	A	A	A	B	A	A	A	A	B	A	A	A	A	A	A	A	A	A	-	B	A
185		Tdurum_contig31304_527	16.2729		1A	230.92																1AL-3920617			A	B	A	A	A	A	A	B	A	A	A	A	B	A	A	A	A	A	A	A	A	A	B	B	A
186		BS00089894_51	16.2729		1A	248.7																1AL-3915588			A	B	A	A	A	A	A	B	A	A	A	A	B	A	A	A	A	A	A	A	A	A	B	B	A
187		wsnp_Ex_c32590_41222878	16.2729		1A	265.98		1A	147.16		1A	76.1										1AL-3933381			A	B	A	A	A	A	A	B	A	A	A	A	B	A	A	A	A	A	A	A	A	A	B	B	A
188		BS00088035_51	16.2729		1A	265.98																1BL-3843653			A	B	A	A	A	A	A	B	A	A	A	A	B	A	A	A	A	A	A	A	A	A	B	B	A
189		BS00088136_51	16.2729		1A	278.9																1AL-3870255			A	B	A	A	A	A	A	B	A	A	A	A	B	A	B	A	A	A	A	A	A	A	B	B	A
190		Kukri_c54678_88	16.2729		1A	267.41					1A	76.1										1AL-3901216			A	B	A	A	A	A	A	B	A	A	A	A	B	A	A	A	A	A	A	A	A	A	B	B	A
191		TA002402-1350	16.2729		1A	276.27					1A	80.8										1DL-2249909			A	B	A	A	A	A	A	B	A	A	A	A	B	A	B	A	A	A	A	A	A	A	B	B	A
192		Ku_c1313_1673	16.2729		1A	265.98																1AL-3976868			A	B	A	A	A	A	A	B	A	A	A	A	B	A	B	A	A	A	A	A	A	A	B	B	A
193		BobWhite_c104_89	16.2729		1A	289.05																1AL-3926846			A	B	A	A	A	A	A	B	A	A	A	A	B	A	B	A	A	A	A	A	A	A	B	B	A
194		Excalibur_c54842_340	30.7847		1A	341.75																1AL-3952099			A	B	A	A	B	A	A	B	A	B	A	A	B	A	B	A	A	A	A	A	A	A	A	B	A
195		Tdurum_contig27799_114	30.7847		4B	17.47																1AL-3841172			A	B	A	A	B	A	A	B	A	B	A	A	B	A	B	A	A	A	A	A	A	A	A	B	A
196		BS00067119_51	30.7847		1A	401.68																1AL-3971867			A	B	A	A	B	A	A	B	A	B	A	A	B	A	B	A	A	A	A	A	A	A	A	B	A
197		wsnp_Ex_c28149_37293117	30.7847		1A	401.68		1A	187.5													1AL-3960811			A	B	A	A	B	A	A	B	A	B	A	A	B	A	B	A	A	A	A	A	A	A	A	B	A
198		wsnp_Ex_rep_c81556_76277906	30.7847		1A	344.45		1A	184.67													1AL-3879382			A	B	A	A	B	A	A	B	A	B	A	A	B	A	B	A	A	A	A	A	A	A	A	B	A
199		wsnp_Ku_c3804_6986527	30.7847		1A	344.45		1A	184.17													1AL-3976729			A	B	A	A	B	A	A	B	A	B	A	A	B	A	B	A	A	A	A	A	A	A	A	B	A
200		Tdurum_contig56538_140	30.7847				1															1AL-3901761			A	B	A	A	B	A	A	B	A	B	A	A	B	A	B	A	A	A	A	A	A	A	A	B	A
201		Tdurum_contig56538_337	30.7847				1															1AL-3901761			A	B	A	A	B	A	A	B	-	B	A	A	B	A	B	A	A	A	A	A	A	A	A	B	A
202		Excalibur_c63671_90	30.7847		1A	344.45																1AL-3957201			A	B	A	A	B	A	A	B	A	B	A	A	B	A	B	A	A	A	A	A	A	A	A	B	A
203		RAC875_c16136_129	30.7847		1A	344.45																1AL-3879382			A	B	-	A	B	A	A	B	A	B	A	A	B	A	B	A	A	A	A	A	A	A	A	B	A
204		wsnp_Ex_rep_c66919_65342127	30.7847		1A	344.45		1A	184.67													1AL-3879382			A	B	-	A	B	A	A	B	A	B	A	A	B	A	B	A	A	A	A	A	A	A	A	B	A
205		RAC875_c49433_308	35.4494		1A	366.92																1DL-2231265			A	B	A	A	B	A	A	B	A	B	A	A	B	A	B	A	A	B	A	A	A	-	A	B	A
206		RFL_Contig399_1005	35.4494		1A	351.3																1AL-3957896			A	B	A	A	B	A	A	B	A	B	A	A	B	A	B	A	A	B	A	A	A	-	A	B	A
207		Tdurum_contig81642_298	35.4494		1A	356.3																1DL-2255356			A	B	A	A	B	A	A	B	A	B	A	A	B	A	B	A	A	B	A	A	A	-	A	B	A
208		JD_c20553_448	38.7877		1A	357.33																1AL-3940394			A	B	A	A	B	A	A	B	A	B	A	A	A	A	B	A	A	B	A	A	A	-	A	B	A
209		Kukri_c1984_1024	42.0532		1A	344.45																1DL-2265197			A	B	A	A	B	A	A	A	A	B	A	A	A	A	B	A	A	B	A	A	A	B	A	B	A
210		wsnp_BF474340A_Ta_2_1	44.205		1A	366.92		1A	202.36													1AL-3882773			A	B	A	A	B	A	A	A	A	B	A	A	A	A	B	B	A	B	A	A	A	B	A	B	A
211		TA002362-0785	44.205		1A	366.92																1DL-2266648			A	B	A	A	B	A	A	A	A	B	A	A	A	A	B	B	A	B	A	A	A	B	A	B	A
212		Excalibur_rep_c77271_230	48.5168				1															1DL-1192348			B	A	A	A	B	A	A	A	A	B	A	A	A	A	B	B	A	B	A	A	A	B	A	B	B
213		wsnp_Ra_c19637_28840370	49.6039		1A	394.41		1A	232.84													1AL-3977586			B	A	A	A	B	A	A	A	A	B	A	A	A	A	B	B	A	B	A	A	A	B	A	B	B
214		Excalibur_c16947_81	49.6039		1A	394.41																1AL-3977586			B	A	A	A	B	A	A	A	A	B	A	A	A	A	B	B	A	B	A	A	A	B	A	B	B
215		RAC875_c11613_469	49.6039		1A	402.42																1DL-2253773			B	A	A	A	B	A	A	A	A	B	A	A	A	A	B	B	A	B	A	A	A	B	A	B	B
216		RAC875_rep_c71093_1070	49.6039		1A	404.32																1AL-3885764			B	A	A	A	B	A	A	A	A	B	A	A	A	A	B	B	A	B	A	A	A	B	A	B	B
217		TA003411-0583	49.6039		1A	394.41																1DL-2263145			B	A	A	A	B	A	A	A	A	B	A	A	A	A	B	B	A	B	A	A	A	B	A	B	B
218		wsnp_JD_rep_c49006_33254974	49.6039		1A	357.33		1A	230.51													1AL-3885764			B	A	A	A	B	A	A	A	A	B	A	A	A	A	B	B	A	B	A	A	A	B	A	B	B
219		BobWhite_c19182_280	49.6039		1A	401.68																1AL-3886502			B	A	A	A	B	A	A	A	A	B	A	A	A	A	B	B	A	B	A	A	A	-	A	B	B
220		RAC875_c11613_571	49.6039				1															1DL-2253773			B	A	A	A	B	A	A	A	A	B	A	A	A	A	B	B	A	B	A	A	A	-	A	B	B
221		RAC875_c59190_384	49.6039		1A	401.68																1AL-3954425			B	A	A	A	B	A	A	A	A	B	A	A	A	A	B	B	A	B	A	A	A	-	A	B	B
222		BS00022824_51	55.1825		1A	425.16																1AL-3978544			B	A	A	A	B	A	A	A	A	B	A	A	A	A	B	B	A	B	A	A	A	-	B	B	B
223		wsnp_Ex_c18499_27344859	55.1825		1A	423.4		1A	251.21													1AL-1926493			B	A	A	A	B	A	A	A	A	B	A	A	A	A	B	B	A	B	A	A	A	B	B	B	B
224		BS00106641_51	55.1825		1A	423.4																1AL-3900403			B	A	A	A	B	A	A	A	A	B	A	A	A	A	B	B	A	B	A	A	A	-	B	B	B
225		Kukri_c17324_261	55.1825				1															1BL-3831528			B	A	A	A	B	A	A	A	A	B	A	A	A	A	B	B	A	B	A	A	A	A	B	B	B
226		RFL_Contig3395_1311	61.9654				1																		B	A	A	B	B	A	A	A	A	B	A	A	B	A	B	B	A	B	B	A	A	-	B	B	B
227		BS00062759_51	61.9654		1A	445.92																5AS-893305			B	A	A	B	B	A	A	A	A	-	A	A	B	A	B	B	A	B	B	A	A	-	B	B	B
228		Ku_c32704_43	61.9654		1A	473.04																1AL-3959115			B	A	A	B	B	A	A	A	A	B	A	-	B	A	A	B	A	B	B	A	A	-	B	B	B
229		IAAV2162	61.9654		1A	148.656																1AL-3853056			B	A	A	B	B	A	A	A	A	B	A	A	B	A	A	B	A	B	B	A	A	-	B	B	B
230		Excalibur_c27376_74	61.9654		1A	462.61																1AL-3853056			B	A	A	B	B	A	A	A	A	B	A	A	B	A	A	B	A	B	B	A	A	-	B	B	B
231		BS00070695_51	61.9654		1A	462.61																1AL-3962114			B	A	A	B	B	A	A	A	A	B	A	A	B	A	A	B	A	B	B	A	A	A	B	B	B
232		BS00075271_51	61.9654		1A	462.61																1AL-3962114			B	A	A	B	B	A	A	A	A	B	A	A	B	A	A	B	A	B	B	A	A	-	B	B	B
233		IAAV8446	61.9654		1A	151.224																1AL-3975985			B	A	A	B	B	A	A	A	A	B	A	A	B	A	A	B	A	B	B	A	A	-	B	B	B
234		BobWhite_c1027_1127	61.9654		1A	462.61																1AL-3976072			B	A	A	B	B	A	A	A	A	B	A	A	B	A	A	B	A	B	B	A	A	-	B	B	B
235		RAC875_c57566_61	63.0892				1															1AL-3976442			B	A	A	B	B	A	A	A	A	B	A	A	B	A	A	B	A	B	B	A	A	-	B	B	B
236		IAAV4435	63.0892				1				1A	190.8										1AL-3976442			B	A	A	B	B	A	A	A	A	-	A	A	B	A	A	B	A	B	B	A	A	-	B	B	B
237		wsnp_Ex_c1861_3507281	63.0892		1A	466.95		1A	270.81													5BL-7305124			B	A	A	B	B	A	A	A	A	B	A	A	B	-	A	B	A	B	B	A	A	A	B	B	B
238		wsnp_RFL_Contig3850_4199825	63.0892	63.0892	1A	440.38		1A	269.62													5BL-8121090			B	A	A	B	B	A	A	A	A	B	A	A	B	A	A	B	A	B	B	A	A	-	B	B	B
239	1B	Kukri_c38553_67	0		1B	142.58																1BS-3484442			A	A	B	A	A	B	A	B	A	A	A	A	B	A	B	B	A	B	A	B	A	B	A	A	-
240		BS00023102_51	9.08752				1															1BS-3466629			A	A	B	A	A	B	A	B	A	A	A	A	A	A	B	B	A	B	A	B	B	B	A	A	B
241		wsnp_BE405749B_Ta_2_1	10.2113		1B	98.13		1B	14.9													1BS-3446818			A	A	B	A	B	B	A	B	A	A	A	A	A	A	B	B	A	B	A	B	B	B	A	A	B
242		BS00022101_51	11.3479		1B	98.13																1BS-3446818			A	A	B	A	B	B	A	B	A	A	A	A	A	A	B	B	A	B	A	B	B	-	A	A	B
243		GENE-4832_103	15.8041				1															1AS-3268833			A	A	B	A	B	A	A	B	A	A	A	A	A	A	B	B	A	B	A	B	B	-	A	A	B
244		Excalibur_c46114_572	15.8041		1B	134.29																4AL-6159923			A	A	B	A	B	A	A	B	A	A	A	A	A	A	B	B	A	B	A	B	B	A	A	A	B
245		Ra_c69552_1419	15.8041		1B	134.29																4AL-6159923			A	A	B	A	B	A	A	B	A	A	A	A	A	A	B	B	A	B	A	B	B	A	A	A	B
246		wsnp_Ex_c17884_26647952	15.8041		1D	45.36		1A	0													1DS-1885854			A	A	B	A	B	A	A	B	A	A	A	A	A	A	B	B	A	B	A	B	B	A	A	A	B
247		BS00011608_51	15.8041				1															5AL-2772383			A	A	B	A	B	A	A	B	A	A	A	A	A	A	B	B	A	B	A	B	B	A	-	A	B
248		Tdurum_contig68637_256	15.8041		1B	142.58																1AS-3272162			A	A	B	A	B	A	A	B	A	A	A	A	A	A	B	B	A	B	A	B	B	-	A	A	B
249		RAC875_c8222_773	15.8041				1																		A	A	B	A	B	A	A	B	A	A	A	A	A	A	B	B	A	B	A	B	B	A	A	A	B
250		RAC875_c3692_2287	15.8041		1B	82.06																1BS-3463122			A	A	B	A	B	A	A	B	A	A	A	A	A	A	B	B	A	B	A	B	B	A	A	A	B
251		Excalibur_c28255_482	15.8041		1B	74.8																1DS-1882919			A	A	B	A	B	A	A	B	A	A	A	A	A	A	B	B	A	B	A	B	B	A	A	A	-
252		BS00003917_51	15.8041		1B	91.76																1BS-3430630			A	A	B	A	B	A	A	B	A	A	A	A	A	A	B	B	A	B	A	B	B	-	A	A	-
253		BS00008803_51	15.8041		1B	100.21																1AS-3265888			A	A	B	A	B	A	A	B	A	A	A	A	A	A	B	B	A	B	A	B	B	B	-	A	B
254		Kukri_c24615_364	15.8041		1A	89.89																1DS-1914681			A	A	B	A	B	A	A	B	A	A	A	A	A	A	B	B	A	B	A	B	B	-	A	A	B
255		Tdurum_contig62624_190	15.8041		1B	133.42																1BS-3484749			A	A	B	A	B	A	A	B	A	A	A	A	A	A	B	B	A	B	A	B	B	B	A	A	-
256		wsnp_BE637971B_Ta_1_20	15.8041		1B	134.29		1B	14.9													1BS-3455654			A	A	B	A	B	A	A	B	A	A	A	A	A	A	B	B	A	B	A	B	B	B	A	A	A
257		RFL_Contig5637_1008	15.8041		1B	134.29																1AS-3268585			A	A	B	A	B	A	A	B	A	A	A	A	A	A	B	B	A	B	A	B	B	B	A	A	A
258		RAC875_c63624_753	15.8041		1B	134.29																1DS-1911298			A	A	B	A	B	A	A	B	A	A	A	A	A	A	B	B	A	B	A	B	B	B	A	A	A
259		Kukri_c54157_315	15.8041		1D	35.05																1DS-1914680			A	A	B	A	B	A	A	B	A	A	A	A	A	A	B	B	A	B	A	B	B	B	A	A	A
260		Ku_c1312_1194	15.8041		1B	134.29																1BS-3414182			A	A	B	A	B	A	A	B	A	A	A	A	A	A	B	B	A	B	A	B	B	B	A	A	A
261		GENE-0019_1155	15.8041		1B	134.29																1DS-1911298			A	A	B	A	B	A	A	B	A	A	A	A	A	A	B	B	A	B	A	B	B	B	A	A	A
262		Ex_c13421_2094	15.8041				1															1DS-1915823			A	A	B	A	B	A	A	B	A	A	A	A	A	A	B	B	A	B	A	B	B	B	A	A	A
263		BS00110375_51	15.8041				1															1DS-1914680			A	A	B	A	B	A	A	B	A	A	A	A	A	A	B	B	A	B	A	B	B	B	A	A	A
264		wsnp_Ku_rep_c103074_89905152	15.8041		1B	102.41		1A	0.55													1BS-395893			A	A	B	A	B	A	A	B	A	A	A	A	A	A	B	B	A	B	A	B	B	B	A	A	A
265		wsnp_Ku_rep_c103074_89904851	15.8041		1B	102.41		1B	14.4													1BS-395893			A	A	B	A	B	A	A	B	A	A	A	A	A	A	B	B	A	B	A	B	B	B	A	A	A
266		Kukri_c92979_195	15.8041		1B	91.68					1B	10.2										1BS-3430630			A	A	B	A	B	A	A	B	A	A	A	A	A	A	B	B	A	B	A	B	B	-	A	A	A
267		D_GB5Y7FA01BMOJY_241	15.8041		1B	37.52																1DS-1911298			A	A	B	A	B	A	A	B	A	A	A	A	A	A	B	B	A	B	A	B	B	-	A	A	A
268		IACX3811	15.8041		1B	134.29																1BS-3414182			A	A	B	A	B	A	A	B	A	A	A	A	A	A	B	B	A	B	A	B	B	-	A	A	A
269		Tdurum_contig14847_144	15.8041		1B	134.29																1AS-3272162			A	A	B	A	B	A	A	B	A	A	A	A	A	A	B	B	A	B	A	B	B	-	A	A	A
270		Excalibur_c71158_117	15.8041		1B	18.76																1AS-3290759			A	A	B	A	B	A	A	B	A	A	A	A	A	A	B	B	A	B	A	B	B	-	A	A	A
271		Kukri_c76307_182	18.0784		1B	134.29					1B	12.6										1DS-1909553			A	A	B	A	B	A	A	B	A	A	A	A	A	A	B	B	A	B	A	B	B	B	A	A	A
272		Tdurum_contig50555_944	19.2834		1B	129.18																1BS-3428104			A	A	B	A	B	A	A	B	-	A	-	A	A	A	B	B	A	B	A	B	B	-	A	A	-
273		BS00011695_51	19.2834		1B	133.8																1BS-3440902			A	A	B	A	B	A	A	B	A	A	A	A	A	A	B	B	A	B	A	B	B	B	A	A	A
274		TA003422-0757	19.2834		1B	133.8																1BS-3464287			A	A	B	A	B	A	A	B	A	A	A	A	A	A	B	B	A	B	A	B	B	B	A	A	A
275		Tdurum_contig76266_134	19.2834		1B	142.58																1BS-3483212			A	A	B	A	B	A	A	B	A	A	A	A	A	A	B	B	A	B	A	B	B	B	A	A	A
276		BS00108057_51	19.2834		1B	131.9																1BS-3397538			A	A	B	A	B	A	A	B	A	A	A	A	A	A	B	B	A	B	A	B	B	-	A	A	-
277		BS00089524_51	19.2834		1B	142.58																1BS-537990			A	A	B	A	B	A	A	B	A	A	A	A	A	A	B	B	A	B	A	B	B	B	A	A	B
278		Kukri_c8211_401	19.2834		1B	132.48																1DS-1891291			A	A	B	A	B	A	A	B	A	A	A	A	A	A	B	B	A	B	A	B	B	-	A	A	B
279		TA003247-1072	19.2834		1B	136.82																1DS-1891291			A	A	B	A	B	A	A	B	A	A	A	A	A	A	B	B	A	B	A	B	B	-	A	A	B
280		CAP7_c3299_316	19.2834		1B	63.87																1AS-1937927			A	A	B	A	B	A	A	B	A	A	A	A	A	A	B	B	A	B	A	B	B	A	A	A	B
281		CAP7_c3299_342	19.2834		1B	63.87																1AS-1937927			A	A	B	A	B	A	A	B	A	A	A	A	A	A	B	B	A	B	A	B	B	A	A	A	B
282		BS00108058_51	19.2834				1															1BS-3397538			A	A	B	A	B	A	A	B	A	A	A	A	A	A	B	B	A	B	A	B	B	-	A	A	-
283		Tdurum_contig50555_632	19.2834		1D	45.36																1BS-3428104			A	A	B	A	B	A	A	B	A	A	A	A	A	A	B	-	A	B	A	B	B	-	A	A	A
284		Excalibur_c16851_835	26.7457		1B	102.41																1DS-1899531			A	A	B	A	B	A	A	B	A	A	A	A	A	-	B	B	A	B	A	B	B	-	A	A	-
285		BS00090770_51	26.7457				1															1BS-3438531			A	A	B	A	B	A	A	B	A	-	A	A	A	-	B	B	A	B	A	B	B	-	A	A	B
286		Excalibur_rep_c107678_98	26.7457				1															1BS-3475593			A	A	B	A	B	A	A	B	A	B	A	A	A	A	B	B	A	B	A	B	B	-	A	A	B
287		BS00037387_51	26.7457		1B	131.9																1BS-3438818			A	-	B	-	B	A	A	B	A	B	A	A	A	A	B	B	A	B	A	B	B	-	A	A	B
288		CAP8_c1356_450	26.7457				1															1BS-3472221			A	A	B	A	B	A	A	B	A	B	A	A	A	-	B	B	A	B	A	B	B	-	A	A	B
289		BS00110121_51	26.7457		1B	142.58																1BS-3455785			A	A	B	A	B	A	A	B	A	-	A	A	A	-	B	B	A	B	A	B	B	-	A	A	B
290		Tdurum_contig50667_671	26.7457		1B	102.41																1BS-3438531			A	A	B	A	B	A	A	B	A	-	A	A	A	-	B	B	A	B	A	B	B	-	A	A	-
291		BS00066682_51	26.7457				1															1BS-3450829			A	A	B	A	B	A	A	B	A	B	A	A	A	B	B	B	A	B	A	B	B	B	A	A	A
292		BobWhite_c14271_1379	26.7457		1B	142.58																5BS-1482084			A	A	B	A	B	A	A	B	A	B	A	A	A	B	B	B	A	B	A	B	B	B	A	A	A
293		Tdurum_contig50667_409	26.7457				1															1BS-3438531			A	A	B	A	B	A	A	B	A	B	A	A	A	B	B	B	A	B	A	B	B	-	A	A	A
294		Tdurum_contig403_290	29.1004		1B	133.42																1BS-2593380			A	A	B	A	B	A	A	B	A	-	A	A	A	-	B	B	A	B	A	B	B	-	A	A	-
295		Kukri_c3754_163	29.1004		1D	51.42																1BS-3460143			A	A	B	A	B	A	A	B	A	B	A	A	A	B	B	B	A	B	A	B	B	-	A	A	-
296		Excalibur_c415_844	29.1004		1B	49.56																1DS-1882269			A	A	B	A	B	A	A	B	A	B	A	A	A	B	B	B	A	B	A	B	B	B	A	A	B
297		Tdurum_contig41904_446	29.1004		1B	144.13																1BS-3472237			A	A	B	A	B	A	A	B	A	-	A	A	A	-	B	B	A	B	A	B	B	-	A	A	-
298		Tdurum_contig100292_228	33.8203				1															1BS-1034342			A	A	B	A	B	A	A	B	A	-	A	A	A	-	B	B	A	B	A	B	B	-	A	A	-
299		BS00066456_51	34.9833		7B	524.77																7BL-6749730			A	A	B	A	B	A	A	B	A	B	A	A	A	A	B	B	A	B	A	B	B	A	A	A	B
300		GENE-1756_115	34.9833		1B	149.76																4AL-7098096			A	A	B	A	B	A	A	B	A	-	A	A	A	A	B	B	A	B	A	B	B	A	A	A	B
301		BS00067003_51	36.1071		1B	182.66					1B	27.8										1BS-3422811			A	A	B	A	B	A	A	B	A	B	A	A	A	-	B	B	A	B	A	B	B	-	A	A	B
302		Kukri_c49348_408	36.1071				1															1BS-3416543			A	A	B	A	B	A	A	B	A	B	A	A	A	-	B	B	A	B	A	B	B	-	A	A	B
303		Ex_c64327_523	36.1071		1B	142.58																2AL-5773761			A	A	B	A	B	A	A	B	A	B	A	A	A	-	B	B	A	B	A	B	B	A	A	A	B
304		Tdurum_contig9874_547	36.1071		1B	201.25																1BS-3456735			A	A	B	A	B	A	A	B	A	-	A	A	A	A	B	B	A	B	A	B	B	A	A	A	B
305		Tdurum_contig9874_391	36.1071		1B	142.58																1BS-3456735			A	A	B	A	B	A	A	B	A	B	A	A	A	-	B	B	A	B	A	B	B	-	A	A	B
306		wsnp_BE405834B_Ta_2_2	36.1071		1B	201.25		1B	28.26													1BS-3416543			A	A	B	A	B	A	A	B	A	B	A	A	A	-	B	B	A	B	A	B	B	-	A	A	B
307		BS00065053_51	36.1071		1B	141.97																1BS-3447438			A	A	B	A	B	A	A	B	A	-	A	A	A	-	B	B	A	B	A	B	B	-	A	A	B
308		wsnp_Ex_c18107_26909127	36.1071		5A	530.67		5A	56.21													5AL-2678834			A	A	B	A	B	A	A	B	A	B	A	A	A	A	B	B	A	B	A	B	B	A	A	A	B
309		Kukri_c34793_360	36.1071		1B	172.32					1B	23										3AS-3321091			A	A	B	A	B	A	A	B	A	B	A	A	-	-	B	B	A	B	A	B	B	A	A	A	B
310		RFL_Contig4520_770	36.1071		1B	205.07																5BL-10819631			A	A	B	A	B	A	A	B	A	B	A	A	A	-	B	B	A	B	A	B	B	-	A	A	B
311		Tdurum_contig60037_441	36.1071		1B	182.66																1AS-3291503			A	A	B	A	B	A	A	B	A	B	A	A	A	-	B	B	A	B	A	B	B	-	A	A	B
312		BS00042197_51	36.1071		1B	195.12																1DS-1906987			A	A	B	A	B	A	A	B	A	B	A	A	A	B	B	B	A	B	A	B	B	B	A	A	-
313		BS00067169_51	36.1071		1B	195.12																1BS-3437991			A	A	B	A	B	A	A	B	A	B	A	A	A	B	B	B	A	B	A	B	B	B	A	A	-
314		RAC875_c13012_1598	36.1071		1A	151.3																1AS-3283727			A	A	B	A	B	A	A	B	A	B	A	A	A	-	B	B	A	B	A	B	B	-	A	A	-
315		BS00065737_51	37.2701		1B	183.39																1DS-1897019			A	A	B	A	B	A	A	B	A	B	A	A	A	B	B	B	A	B	A	B	B	B	A	A	B
316		IAAV8952	37.2701		1B	56.7344					1B	7.4										1BS-3484048			A	A	B	A	B	A	A	B	A	-	A	A	A	-	B	B	A	B	A	B	B	-	A	A	B
317		Excalibur_c46902_92	37.2701		1B	141.97																1BS-3467639			A	A	B	A	B	A	A	B	A	-	A	A	A	A	B	B	A	B	A	B	B	-	-	A	B
318		wsnp_Ex_c2111_3963339	37.2701		1B	185.63		1B	36.88													1BS-3466964			A	A	B	A	B	A	A	B	A	B	A	A	A	A	B	B	A	B	A	B	B	-	-	A	B
319		IAAV3590	37.2701				1															1BS-3455502			A	A	B	A	B	A	A	B	A	B	A	A	A	A	B	B	A	B	A	B	B	A	-	A	B
320		IAAV2838	37.2701		1A	50.5377					1B	5.1										1BS-3422543			A	A	B	A	B	A	A	B	A	B	A	A	A	A	B	B	A	B	A	B	B	-	A	A	B
321		BS00074034_51	37.2701		1B	184.73																1BS-1564178			A	A	B	A	B	A	A	B	A	B	A	A	A	A	B	B	A	B	A	B	B	-	A	A	B
322		RAC875_rep_c109416_191	37.2701		1B	184.73																1BS-3481555			A	A	B	A	B	A	A	B	A	B	A	A	A	A	B	B	A	B	A	B	B	-	A	A	B
323		Kukri_c40439_366	37.2701		1B	184.73																1BS-3463128			A	A	B	A	B	A	A	B	A	B	A	A	A	A	B	B	A	B	A	B	B	A	A	A	B
324		BS00099829_51	37.2701		1B	185.63																1BS-3466964			A	A	B	A	B	A	A	B	A	B	A	A	A	A	B	B	A	B	A	B	B	-	A	A	B
325		wsnp_Ex_c14832_22953512	37.2701					1B	63.03													1BS-3445390			A	A	B	A	B	A	A	B	A	B	A	A	A	A	B	B	A	B	A	B	B	-	A	A	B
326		Kukri_rep_c108299_221	37.2701		1B	184.73																1BS-3442014			A	A	B	A	B	A	A	B	A	B	A	A	A	A	B	B	A	B	A	B	B	-	A	A	B
327		GENE-0427_115	37.2701		1B	183.39																1BS-3474185			A	A	B	A	B	A	A	B	A	B	A	A	A	A	B	B	A	B	A	B	B	-	A	A	B
328		wsnp_Ex_c28495_37622019	37.2701		1B	185.63		1B	36.88													1BS-3466964			A	A	B	A	B	A	A	B	A	-	A	A	A	A	B	B	A	B	A	B	B	A	A	A	B
329		RAC875_c79370_378	37.2701		1B	200.76					1B	37.4										1BS-3417679			A	A	B	A	B	A	A	B	A	-	A	A	A	A	B	B	A	B	A	B	B	A	A	A	B
330		IACX2935	37.2701		1B	185.63																1BS-3445390			A	A	B	A	B	A	A	B	A	-	A	A	A	A	B	B	A	B	A	B	B	A	A	A	B
331		IACX16577	37.2701		1B	183.39																7AL-4555327			A	A	B	A	B	A	A	B	A	-	A	A	A	A	B	B	A	B	A	B	B	A	A	A	B
332		GENE-4091_147	37.2701		1D	108.87																1BS-3448809			A	A	B	A	B	A	A	B	A	-	A	A	A	A	B	B	A	B	A	B	B	A	A	A	B
333		Excalibur_c58582_169	37.2701		1B	183.39																1BS-3397034			A	A	B	A	B	A	A	B	A	-	A	A	A	A	B	B	A	B	A	B	B	A	A	A	B
334		Excalibur_c11264_212	37.2701		1B	165.28																1DS-1914491			A	A	B	A	B	A	A	B	A	-	A	A	A	A	B	B	A	B	A	B	B	A	A	A	B
335		BS00067567_51	37.2701		1B	201.25																1BS-3469344			A	A	B	A	B	A	A	B	A	-	A	A	A	A	B	B	A	B	A	B	B	A	A	A	B
336		Excalibur_c26936_636	37.2701		1B	185.63																1BS-3444377			A	A	B	A	B	A	A	B	A	B	A	A	A	A	B	B	A	B	A	B	B	A	A	A	B
337		BS00063679_51	37.2701		1B	182.93																1AS-2561097			A	A	B	A	B	A	A	B	A	B	A	A	A	A	B	B	A	B	A	B	B	-	A	A	B
338		BS00012068_51	37.2701		1B	182.66																1BS-3459314			A	A	B	A	B	A	A	B	A	B	A	A	A	A	B	B	A	B	A	B	B	-	A	A	B
339		Tdurum_contig55639_241	37.2701		1B	183.39																1BS-3422543			A	A	B	A	B	A	A	B	A	B	A	A	A	-	B	B	A	B	A	B	B	-	A	A	B
340		Kukri_c50086_537	37.2701		1B	185.63																1BS-3462126			A	A	B	A	B	A	A	B	A	B	A	A	A	A	B	B	A	B	A	B	B	B	A	A	-
341		Tdurum_contig82187_189	37.2701		1B	185.63																1BS-3467639			A	A	B	A	B	A	A	B	A	B	A	A	A	A	B	B	A	B	A	B	B	-	A	A	-
342		BS00022319_51	37.2701		1B	185.63																1BS-1704618			A	A	B	A	B	A	A	B	A	-	A	A	A	A	B	B	A	B	A	B	B	-	A	A	-
343		Kukri_c4911_515	37.2701		1B	182.66																1BS-3466964			A	A	B	A	B	A	A	B	A	-	A	A	A	A	B	B	A	B	A	B	B	-	A	A	-
344		Tdurum_contig26281_139	37.2701		1B	185.32																1BS-3467639			A	A	B	A	B	A	A	B	A	-	A	A	A	A	B	B	A	B	A	B	B	-	A	A	-
345		wsnp_Ex_c2111_3963161	37.2701		1B	185.63		1B	36.88													1BS-3466964			A	A	B	A	B	A	A	B	A	-	A	A	A	A	B	B	A	B	A	B	B	-	A	A	-
346		BS00034563_51	37.2701		1B	183.39																1DS-1901611			A	A	B	A	B	A	A	B	A	-	A	A	A	A	B	B	A	B	A	B	B	A	A	A	-
347		GENE-3070_276	37.2701				1															2AL-4220843			A	A	B	A	B	A	A	B	A	A	A	A	A	A	B	B	A	B	A	B	B	A	A	A	-
348		RFL_Contig4873_542	37.2701		1A	170.38																1AS-3291462			A	A	B	A	B	A	A	B	A	-	A	A	A	A	B	B	A	B	A	B	B	-	A	A	-
349		TA001559-0515	38.4608				1															1DS-1878679			A	A	B	A	B	A	A	B	A	-	A	A	A	A	B	B	A	B	B	B	B	-	A	A	B
350		BS00093231_51	40.7095		1B	195.12																1BS-3472635			A	A	B	A	B	A	A	B	A	-	A	A	A	A	B	B	A	B	B	B	B	-	A	A	A
351		BS00022916_51	40.7095		1B	195.12					1B	38.9										1BS-3458974			A	A	B	A	B	A	A	B	A	-	A	A	A	A	B	B	A	B	B	B	B	-	A	A	A
352		Tdurum_contig29169_84	40.7095		1B	195.12																1BS-3480411			A	A	B	A	B	A	A	B	A	B	A	A	A	A	B	B	A	B	B	B	B	-	A	A	A
353		TA004123-0331	40.7095		1B	195.12					1B	38.9										1BS-3458974			A	A	B	A	B	A	A	B	A	B	A	A	A	A	B	B	A	B	B	B	B	-	A	A	A
354		BS00073403_51	40.7095		1B	195.12																1BS-3464645			A	A	B	A	B	A	A	B	A	B	A	A	A	A	B	B	A	B	B	B	B	-	A	A	A
355		RFL_Contig529_963	40.7095		1B	195.12																1BS-3472635			A	A	B	A	B	A	A	B	A	B	A	A	A	A	B	B	A	B	B	B	B	-	A	A	A
356		BS00057730_51	40.7095				1															1BS-3130232			A	A	B	A	B	A	A	B	A	B	A	A	A	A	B	B	A	B	B	B	B	-	A	A	A
357		BobWhite_c19239_279	41.8208		1B	201.25																1BS-3454100			A	A	B	A	B	A	A	B	A	B	A	A	A	A	B	B	A	B	B	B	B	B	A	A	A
358		BS00022281_51	41.8208		1B	195.12																1BS-3469518			A	A	B	A	B	A	A	B	A	B	A	A	A	A	B	B	A	B	B	B	B	-	A	A	A
359		IAAV5858	41.8208				1															2AL-6416414			A	A	B	A	B	A	A	B	A	B	A	A	A	A	B	B	A	B	B	B	B	B	A	A	A
360		Excalibur_c25368_372	41.8208		1B	142.58																1BS-3481992			A	A	B	A	B	A	A	B	A	B	A	A	A	A	B	B	A	B	B	B	B	-	A	A	A
361		BS00070668_51	42.9445		6B	221.38																6BL-4343573			A	A	B	A	B	A	A	B	A	B	A	A	A	-	B	B	A	B	A	B	B	B	A	A	A
362		IACX502	42.9445		1B	185.63																1BS-797500			A	A	B	A	B	A	A	B	A	B	A	A	A	B	B	B	A	B	A	B	B	B	A	A	A
363		Kukri_c60285_505	42.9445		1B	183.39																1BS-3442728			A	A	B	A	B	A	A	B	A	B	A	A	A	-	B	B	A	B	A	B	B	-	A	A	A
364		Ra_c29142_340	42.9445		1B	185.63																1BS-3414495			A	A	B	A	B	A	A	B	A	B	A	A	A	A	B	B	A	B	A	B	B	B	A	A	A
365		wsnp_Ku_rep_c70742_70379526	42.9445		1B	185.63		1B	35.76													1BS-3483280			A	A	B	A	B	A	A	B	A	B	A	A	A	A	B	B	A	B	A	B	B	-	A	A	A
366		wsnp_Ku_c4911_8795151	42.9445		1B	185.63		1B	36.88													1BS-3466964			A	A	B	A	B	A	A	B	A	B	A	A	A	A	B	B	A	B	A	B	B	-	A	A	A
367		CAP8_rep_c9642_82	42.9445		1B	185.63																1BS-3481555			A	A	B	A	B	A	A	B	A	B	A	A	A	A	B	B	A	B	A	B	B	B	A	A	A
368		Excalibur_c17202_1833	42.9445		1B	185.63																1BS-3481555			A	A	B	A	B	A	A	B	A	B	A	A	A	A	B	B	A	B	A	B	B	B	A	A	A
369		RAC875_c826_839	42.9445		1B	185.63																1DS-1875748			A	A	B	A	B	A	A	B	A	B	A	A	A	A	B	B	A	B	A	B	B	B	A	A	A
370		RFL_Contig1081_570	42.9445		1B	185.63																1BS-3445390			A	A	B	A	B	A	A	B	A	B	A	A	A	A	B	B	A	B	A	B	B	B	A	A	A
371		Tdurum_contig17609_117	42.9445		1B	186.18																1AS-3295776			A	A	B	A	B	A	A	B	A	B	A	A	A	A	B	B	A	B	A	B	B	B	A	A	A
372		IAAV6	42.9445		1B	57.596																1BS-3483280			A	A	B	A	B	A	A	B	A	B	A	A	A	A	B	B	A	B	A	B	B	-	A	A	A
373		Ra_c24839_215	42.9445		1B	185.63																1BS-3483280			A	A	B	A	B	A	A	B	A	B	A	A	A	A	B	B	A	B	A	B	B	-	A	A	A
374		RAC875_c29906_275	42.9445		1B	185.63																1BS-3467639			A	A	B	A	B	A	A	B	A	B	A	A	A	A	B	B	A	B	A	B	B	-	A	A	A
375		Tdurum_contig11572_931	42.9445		1B	205.07																1BS-3484704			A	A	B	A	B	A	A	B	A	B	A	A	A	A	B	B	A	B	A	B	B	A	A	A	A
376		Excalibur_c3510_1888	42.9445				1															7DS-1689609			A	A	B	A	B	A	A	B	A	B	A	A	A	A	B	B	A	B	A	B	B	A	A	A	A
377		Excalibur_c94756_540	42.9445		1B	185.63																2DS-5318911			A	A	B	A	B	A	A	B	A	B	A	A	A	A	B	B	A	B	A	B	B	A	A	A	A
378		Kukri_c52742_114	42.9445		1B	185.63																1BS-3471377			A	A	B	A	B	A	A	B	A	B	A	A	A	A	B	B	A	B	A	B	B	A	A	A	A
379		Ra_c16879_977	42.9445		1B	185.32																1BS-3457960			A	A	B	A	B	A	A	B	A	B	A	A	A	A	B	B	A	B	A	B	B	A	A	A	A
380		Kukri_c8255_1324	42.9445		1B	185.63																1DS-1879222			A	A	B	A	B	A	A	B	A	B	A	A	A	A	B	B	A	B	A	B	B	-	A	A	A
381		Tdurum_contig9762_314	42.9445				1															1BS-3470727			A	A	B	A	B	A	A	B	A	B	A	A	A	-	B	B	A	B	A	B	B	-	A	A	A
382		Tdurum_contig98378_452	42.9445		1A	165.56																1BS-3426638			A	A	B	A	B	A	A	B	A	B	A	A	A	-	B	B	A	B	A	B	B	-	A	A	A
383		C24626_783	46.5653				1							99	1										A	A	B	A	B	A	A	B	B	B	A	A	A	B	B	B	-	B	-	B	B	B	A	A	A
384		BobWhite_c26045_230	48.92		1B	182.66																7BL-6743884			A	A	B	A	B	A	A	B	A	B	A	A	A	B	B	B	A	B	A	B	B	-	A	A	A
385		BS00033333_51	48.92		1B	182.66																1BS-3484753			A	A	B	A	B	A	A	B	A	B	A	A	A	B	B	B	A	B	A	B	B	B	A	A	A
386		Tdurum_contig11293_583	48.92				1															2AL-1923767			A	A	B	A	B	A	A	B	A	B	A	A	A	B	B	B	A	B	A	B	B	B	A	A	A
387		Tdurum_contig34049_172	48.92		1B	178.6																1AS-1184078			A	A	B	A	B	A	A	B	A	B	A	A	A	B	B	B	A	B	A	B	B	B	A	A	A
388		Tdurum_contig9874_451	48.92				1															1BS-3456735			A	A	B	A	B	A	A	B	A	B	A	A	A	B	B	B	A	B	A	B	B	-	A	A	A
389		Tdurum_contig12598_408	48.92		1B	178.6																1DS-1905661			A	A	B	A	B	A	A	B	A	B	A	A	A	B	B	B	A	B	A	B	B	B	A	A	A
390		Tdurum_contig12598_378	48.92		1B	178.6																1DS-1905661			A	A	B	A	B	A	A	B	A	B	A	A	A	-	B	B	A	B	A	B	B	-	A	A	A
391		BS00033332_51	48.92		1B	208.49																1BS-3484753			A	A	B	A	B	A	A	B	A	B	A	A	A	-	B	B	A	B	A	B	B	-	A	A	A
392		wsnp_Ku_c4373_7947422	48.92					2B	161.48													5BS-2271375			A	A	B	A	B	A	A	B	A	B	A	A	A	-	B	B	A	B	A	B	B	-	A	A	A
393		Excalibur_c854_200	48.92				1															2BL-8039082			A	A	B	A	B	A	A	B	A	B	A	A	A	-	B	B	A	B	A	B	B	B	A	A	A
394		Excalibur_rep_c93160_539	48.92		1B	172.32																1BS-3416543			A	A	B	A	B	A	A	B	A	B	A	A	A	-	B	B	A	B	A	B	B	-	A	A	A
395		Kukri_c47342_73	48.92		1B	182.66																1DS-167216			A	A	B	A	B	A	A	B	A	B	A	A	A	A	B	B	A	B	A	B	B	A	A	A	A
396		GENE-3956_349	48.92		1B	182.66																1DS-854128			A	A	B	A	B	A	A	B	A	B	A	A	A	A	B	B	A	B	A	B	B	A	A	A	A
397		TA005995-0488	48.92				1															1DS-1899655			A	A	B	A	B	A	A	B	A	B	A	A	A	-	B	B	A	B	A	B	B	-	A	A	A
398		Tdurum_contig61324_473	48.92				1															1BS-3442815			A	A	B	A	B	A	A	B	A	B	A	A	A	A	B	B	A	B	A	B	B	A	A	A	A
399		wsnp_BE405834B_Ta_2_3	48.92		1B	142.58		1B	28.26													1BS-3416543			A	A	B	A	B	A	A	B	A	-	A	A	A	-	B	B	A	B	A	B	B	-	A	A	-
400		Kukri_c20401_674	52.4553		1B	195.12																1BS-3425650			A	A	B	A	B	A	A	B	A	B	A	A	A	A	B	B	A	B	A	B	B	A	A	A	A
401		Excalibur_c74104_623	52.4553				1															3AS-3442811			A	A	B	A	B	-	A	B	A	B	A	A	A	A	B	B	A	B	A	B	B	-	A	A	A
402		Tdurum_contig76507_442	53.5919		1B	206.01																4BS-4881513			A	A	B	A	B	A	A	B	A	B	A	A	A	A	B	B	A	B	B	B	B	-	A	A	A
403		Kukri_c1529_462	53.5919		1B	201.25																6AL-5769498			A	A	B	A	B	A	A	B	A	B	A	A	A	A	B	B	A	B	B	B	B	-	A	A	A
404		BS00003600_51	53.5919		1B	208.49																2BL-1591779			A	A	B	A	B	A	A	B	A	B	A	A	A	A	B	B	A	B	B	B	B	-	A	A	A
405		Tdurum_contig11877_785	53.5919		1B	208.49																1BL-3888177			A	A	B	A	B	A	A	B	A	B	A	A	A	A	B	B	A	B	B	B	B	-	A	A	A
406		Tdurum_contig76507_422	53.5919		1B	212.19																4BS-4881513			A	A	B	A	B	A	A	B	A	B	A	A	A	A	B	B	A	B	B	B	B	-	A	A	A
407		BobWhite_c11235_370	53.5919		1B	218.35																5BL-10809870			A	A	B	A	B	A	A	B	A	B	A	A	A	A	B	B	A	B	B	B	B	-	A	A	A
408		BobWhite_c11460_291	53.5919		1B	216.28																1BL-3917740			A	A	B	A	B	A	A	B	A	B	A	A	A	A	B	B	A	B	B	B	B	-	A	A	A
409		BS00038928_51	53.5919		1B	218.35																1BL-3881283			A	A	B	A	B	A	A	B	A	B	A	A	A	A	B	B	A	B	B	B	B	B	A	A	A
410		Kukri_c12151_769	53.5919		1B	218.35																5BL-10724338			A	A	B	A	B	A	A	B	A	B	A	A	A	A	B	B	A	B	B	B	B	B	A	A	A
411		Tdurum_contig29228_114	53.5919		1B	218.35																5BL-10809870			A	A	B	A	B	A	A	B	A	B	A	A	A	A	B	B	A	B	B	B	B	B	A	A	A
412		Tdurum_contig32033_125	53.5919		1B	218.35																1BL-3881283			A	A	B	A	B	A	A	B	A	B	A	A	A	A	B	B	A	B	B	B	B	B	A	A	A
413		tplb0058h11_348	53.5919		1B	218.35					1B	41.3										1BL-3916945			A	A	B	A	B	A	A	B	A	B	A	A	A	A	B	B	A	B	B	B	B	B	A	A	A
414		BS00060270_51	53.5919		1B	216.28																1BL-3918108			A	A	B	A	B	A	A	B	A	B	A	A	A	A	B	B	A	B	B	B	B	-	A	A	A
415		Kukri_c12151_467	53.5919		1B	218.35																1BL-3884659			A	A	B	A	B	A	A	B	A	B	A	A	A	A	B	B	A	B	B	B	B	-	A	A	A
416		Tdurum_contig25434_209	53.5919		1B	218.35																5BL-10742243			A	A	B	A	B	A	A	B	A	B	A	A	A	A	B	B	A	B	B	B	B	-	A	A	A
417		Tdurum_contig29676_141	53.5919		1B	218.35																1BL-3916375			A	A	B	A	B	A	A	B	A	B	A	A	A	A	B	B	A	B	B	B	B	-	A	A	A
418		RAC875_c24337_1280	53.5919		1B	218.35																1BL-3884659			A	A	B	A	B	A	A	B	A	B	A	A	A	A	B	B	A	B	B	B	B	-	A	A	A
419		Tdurum_contig25434_218	53.5919		1B	218.35																5BL-10742243			A	A	B	A	B	A	A	B	A	B	A	A	A	A	B	B	A	B	B	B	B	-	A	A	A
420		Tdurum_contig57731_225	53.5919		1B	218.35																1BL-3884516			A	A	B	A	B	A	A	B	A	B	A	A	A	A	B	B	A	B	B	B	B	-	A	A	A
421		Tdurum_contig8081_2331	53.5919		1B	216.28																1BL-3847835			A	A	B	A	B	A	A	B	A	B	A	A	A	A	B	B	A	B	B	B	B	-	A	A	A
422		wsnp_Ex_rep_c68573_67416138	53.5919		1B	208.49		1B	63.83													2BL-7876777			A	A	B	A	B	A	A	B	A	B	A	A	A	A	B	B	A	B	B	B	B	-	A	A	A
423		wsnp_Ex_c30805_39678077	53.5919		1B	208.49		1B	61.55													2BL-8071986			A	A	B	A	B	A	A	B	A	B	A	A	A	A	B	B	A	B	B	B	B	-	A	A	A
424		BS00029345_51	53.5919		1B	208.49					1B	41.3										5BL-10599087			A	A	B	A	B	A	A	B	A	B	A	A	A	A	B	B	A	B	B	B	B	-	A	A	A
425		BS00041010_51	53.5919		1B	208.49					1B	41.3										2BL-8071986			A	A	B	A	B	A	A	B	A	B	A	A	A	A	B	B	A	B	B	B	B	-	A	A	A
426		IAAV3905	53.5919		1B	67.1406																1BL-3848894			A	A	B	A	B	A	A	B	A	B	A	A	A	A	B	B	A	B	B	B	B	B	A	A	A
427		Ku_c42700_2798	53.5919		1B	210.15					1B	41.3										1BL-3825565			A	A	B	A	B	A	A	B	A	B	A	A	A	A	B	B	A	B	B	B	B	-	A	A	A
428		Ku_c8767_1245	53.5919		1B	208.49																2BL-8071986			A	A	B	A	B	A	A	B	A	B	A	A	A	A	B	B	A	B	B	B	B	-	A	A	A
429		Kukri_c76762_166	53.5919		1B	208.49																1BL-3793366			A	A	B	A	B	A	A	B	A	B	A	A	A	A	B	B	A	B	B	B	B	-	A	A	A
430		Kukri_c8308_245	53.5919		1B	208.49																1BL-3911035			A	A	B	A	B	A	A	B	A	B	A	A	A	A	B	B	A	B	B	B	B	-	A	A	A
431		Kukri_rep_c70738_896	53.5919		1B	208.49					1B	41.3										5BL-10880790			A	A	B	A	B	A	A	B	A	B	A	A	A	A	B	B	A	B	B	B	B	-	A	A	A
432		Tdurum_contig11877_429	53.5919		1B	217.47																1BL-3888177			A	A	B	A	B	A	A	B	A	B	A	A	A	A	B	B	A	B	B	B	B	-	A	A	A
433		Tdurum_contig42182_6396	53.5919		1B	208.49																1DL-2264663			A	A	B	A	B	A	A	B	A	B	A	A	A	A	B	B	A	B	B	B	B	-	A	A	A
434		Tdurum_contig47456_182	53.5919		1B	208.49																2BL-8071986			A	A	B	A	B	A	A	B	A	B	A	A	A	A	B	B	A	B	B	B	B	-	A	A	A
435		Tdurum_contig53888_350	53.5919		1B	208.49					1B	41.3										5BL-10828481			A	A	B	A	B	A	A	B	A	B	A	A	A	A	B	B	A	B	B	B	B	-	A	A	A
436		wsnp_BE591501B_Ta_2_1	53.5919		1B	215.54		1B	60.54													1BL-3790721			A	A	B	A	B	A	A	B	A	B	A	A	A	A	B	B	A	B	B	B	B	A	A	A	A
437		Kukri_c13968_1342	53.5919		1B	195.12																1BL-3844869			A	A	B	A	B	A	A	B	A	B	A	A	A	A	B	B	A	B	B	B	B	A	A	A	A
438		BobWhite_c17137_82	53.5919		1B	215.54																1BL-3916782			A	A	B	A	B	A	A	B	A	-	A	A	A	A	B	B	A	B	B	B	B	A	A	A	A
439		BS00063113_51	53.5919		1B	212.19																5BL-10751900			A	A	B	-	B	A	A	B	A	-	-	-	A	A	B	B	A	B	B	B	B	-	-	A	A
440		Ra_c11303_359	53.5919		1B	212.19																5BL-10751900			A	A	B	A	B	A	A	B	A	B	-	A	A	-	B	B	A	B	B	B	B	-	-	A	A
441		BS00062740_51	53.5919		1B	212.96																5BL-10718204			A	A	B	A	B	A	A	B	A	-	A	A	A	A	B	B	A	B	B	B	B	-	A	A	A
442		Excalibur_c4163_387	53.5919		1B	215.54																5BL-10855948			A	A	B	A	B	A	A	B	A	-	A	A	A	A	B	B	A	B	B	B	B	A	A	A	A
443		RAC875_c32894_1038	53.5919		1B	218.35					1B	41.3										1DL-2245795			A	A	B	A	B	A	A	B	A	-	A	A	A	A	B	B	A	B	B	B	B	-	A	A	A
444		BS00052075_51	53.5919		1B	212.19					1B	41.3										1BL-3892787			A	A	B	A	B	A	A	B	A	-	A	A	A	A	B	B	A	B	B	B	B	-	A	A	A
445		wsnp_Ex_rep_c66802_65172754	53.5919		1B	210.15		1B	59.49													5BL-10766781			A	A	B	A	B	A	A	B	A	-	A	A	A	A	B	B	A	B	B	B	B	A	A	A	A
446		Tdurum_contig53888_107	53.5919		1B	208.49																5BL-10828481			A	A	B	A	B	A	A	B	A	-	A	A	A	A	B	B	A	B	B	B	B	A	A	A	A
447		RAC875_c32894_1116	53.5919		1B	218.35																5BL-10711158			A	A	B	A	B	A	A	B	A	-	A	A	A	A	B	B	A	B	B	B	B	A	A	A	A
448		Kukri_rep_c108436_534	53.5919		1B	212.96																1AL-3881135			A	A	B	A	B	A	A	B	A	-	A	A	A	A	B	B	A	B	B	B	B	A	A	A	A
449		IAAV178	53.5919		1B	66.0715					1B	0.6										5BL-10860236			A	A	B	A	B	A	A	B	A	-	A	A	A	A	B	B	A	B	B	B	B	A	A	A	A
450		Excalibur_c59016_839	53.5919		1B	218.35					1B	41.3										5BL-10711158			A	A	B	A	B	A	A	B	A	-	A	A	A	A	B	B	A	B	B	B	B	A	A	A	A
451		Excalibur_c39191_82	53.5919		1B	212.96																1BL-3808204			A	A	B	A	B	A	A	B	A	-	A	A	A	A	B	B	A	B	B	B	B	A	A	A	A
452		BS00084304_51	53.5919		1B	200.76																1BS-3419937			A	A	B	A	B	A	A	B	A	-	A	A	A	A	B	B	A	B	B	B	B	A	A	A	A
453		BS00070139_51	53.5919		1B	218.35					1B	41.3										5BL-10759935			A	A	B	A	B	A	A	B	A	-	A	A	A	A	B	B	A	B	B	B	B	A	A	A	A
454		BS00009731_51	53.5919		1B	208.49																1AL-3913415			A	A	B	A	B	A	A	B	A	-	A	A	A	A	B	B	A	B	B	B	B	A	A	A	A
455		BS00084305_51	53.5919		1B	200.76																1BS-3419937			A	A	B	A	B	A	A	B	A	-	A	A	A	A	B	B	A	B	B	B	B	A	A	A	A
456		Excalibur_c29127_552	53.5919		4B	188.43					1B	41.3										4BS-4940904			A	A	B	A	B	A	A	B	A	-	A	A	A	A	B	B	A	B	B	B	B	-	A	A	A
457		IAAV9176	53.5919				1				1B	5.1										1BS-3469900			A	A	B	A	B	A	A	B	A	-	A	A	A	A	B	B	A	B	B	B	B	-	A	A	A
458		JD_c64600_281	53.5919		1B	215.54					1B	41.3										1BL-3869890			A	A	B	A	B	A	A	B	A	-	A	A	A	A	B	B	A	B	B	B	B	-	A	A	A
459		BS00052089_51	53.5919		1B	212.19					1B	41.3										1BL-3892787			A	A	B	A	B	A	A	B	A	-	A	A	A	A	B	B	A	B	B	B	B	-	A	A	A
460		Kukri_c37856_123	53.5919		1B	208.49																1BL-3888177			A	A	B	A	B	A	A	B	A	-	A	A	A	A	B	B	A	B	B	B	B	-	A	A	A
461		Tdurum_contig43910_1429	53.5919		1B	208.49																5BL-5575159			A	A	B	A	B	A	A	B	A	-	A	A	A	A	B	B	A	B	B	B	B	A	A	A	A
462		BS00110149_51	53.5919		1B	218.35																1BL-3798412			A	A	B	A	B	A	A	B	A	-	A	A	A	A	B	B	A	B	B	B	B	A	A	A	A
463		BS00022581_51	53.5919		1B	216.28																1BL-3913598			A	A	B	A	B	A	A	B	A	-	A	A	A	A	B	B	A	B	B	B	B	-	A	A	A
464		BS00075663_51	53.5919		1B	218.35					1B	41.3										1BL-3881283			A	A	B	A	B	A	A	B	A	-	A	A	A	A	B	B	A	B	B	B	B	-	A	A	A
465		Kukri_c75399_226	53.5919		1B	215.54																1BL-3918060			A	A	B	A	B	A	A	B	A	-	A	A	A	A	B	B	A	B	B	B	B	-	A	A	A
466		Tdurum_contig32033_334	53.5919		1B	218.35																1BL-3881283			A	A	B	A	B	A	A	B	A	-	A	A	A	A	B	B	A	B	B	B	B	-	A	A	A
467		Tdurum_contig57127_56	53.5919		1B	216.28																1BL-3868481			A	A	B	A	B	A	A	B	A	B	A	A	A	A	B	B	A	B	B	B	B	-	A	A	A
468		BS00011712_51	53.5919		1B	215.54					1B	41.3										1AL-3979305			A	A	B	A	B	A	A	B	A	B	A	A	A	A	B	B	A	B	B	B	B	-	A	A	A
469		BS00076696_51	53.5919		1B	218.35																1BL-3884659			A	A	B	A	B	A	A	B	A	B	A	A	A	A	B	B	A	B	B	B	B	A	A	A	A
470		Excalibur_c57972_116	53.5919		1B	216.28																			A	A	B	A	B	A	A	B	A	B	A	A	A	A	B	B	A	B	B	B	B	-	A	A	A
471		IACX2701	53.5919		1B	216.28					1B	41.3										1BL-3798412			A	A	B	A	B	A	A	B	A	B	A	A	A	A	B	B	A	B	B	B	B	-	A	A	A
472		IACX5814	53.5919		1B	218.35																1DL-2267596			A	A	B	A	B	A	A	B	A	B	A	A	A	A	B	B	A	B	B	B	B	-	A	A	A
473		Kukri_c20927_339	53.5919		1B	216.28																4AL-2263138			A	A	B	A	B	A	A	B	A	B	A	A	A	A	B	B	A	B	B	B	B	-	A	A	A
474		RAC875_rep_c71685_445	53.5919		1B	218.35																1DL-2258507			A	A	B	A	B	A	A	B	A	B	A	A	A	A	B	B	A	B	B	B	B	-	A	A	A
475		Tdurum_contig28899_127	53.5919		1B	215.54																			A	A	B	A	B	A	A	B	A	B	A	A	A	A	B	B	A	B	B	B	B	-	A	A	A
476		Tdurum_contig57731_162	53.5919		1B	218.35																1BL-3884516			A	A	B	A	B	A	A	B	A	B	A	A	A	A	B	B	A	B	B	B	B	-	A	A	A
477		Tdurum_contig57731_412	53.5919		1B	218.35																1BL-3884516			A	A	B	A	B	A	A	B	A	B	A	A	A	A	B	B	A	B	B	B	B	B	A	A	A
478		GENE-3334_199	53.5919		1B	216.28																1DL-528970			A	A	B	A	B	A	A	B	A	B	A	A	A	A	B	B	A	B	B	B	B	B	A	A	A
479		BS00094499_51	53.5919		1B	215.54																1BL-3869890			A	A	B	A	B	A	A	B	A	B	A	A	A	A	B	B	A	B	B	B	B	-	A	A	A
480		IAAV2366	53.5919				1															1BS-3474003			A	A	B	A	B	A	A	B	A	B	A	A	A	A	B	B	A	B	B	B	B	-	A	A	A
481		Kukri_c10593_1064	53.5919		1B	208.49																1DL-2234743			A	A	B	A	B	A	A	B	A	B	A	A	A	A	B	B	A	B	B	B	B	A	A	A	A
482		wsnp_BE442716B_Ta_2_1	53.5919		1B	215.54		1B	59.49		1B	41.3										5BL-10902365			A	A	B	A	B	A	A	B	A	B	A	A	A	A	B	B	A	B	B	B	B	A	A	A	A
483		RAC875_c5796_424	53.5919		1B	218.35					1B	41.3										5BL-10809870			A	A	B	A	B	A	A	B	A	B	A	A	A	A	B	B	A	B	B	B	B	A	A	A	A
484		Ku_c12671_120	53.5919				1															1DL-1993545			A	A	B	A	B	A	A	B	A	B	A	A	A	A	B	B	A	B	B	B	B	A	A	A	A
485		GENE-0235_131	53.5919		1B	216.28																1AL-3974931			A	A	B	A	B	A	A	B	A	B	A	A	A	A	B	B	A	B	B	B	B	A	A	A	A
486		BS00071083_51	53.5919		1B	218.35																1BL-3884659			A	A	B	A	B	A	A	B	A	B	A	A	A	A	B	B	A	B	B	B	B	A	A	A	A
487		BS00038929_51	53.5919		1B	218.35					1B	41.3										1BL-3881283			A	A	B	A	B	A	A	B	A	B	A	A	A	A	B	B	A	B	B	B	B	A	A	A	A
488		BobWhite_c7577_69	53.5919		1B	210.15																1BL-3790684			A	A	B	A	B	A	A	B	A	B	A	A	A	A	B	B	A	B	B	B	B	-	A	A	A
489		Ex_c2725_1442	53.5919		1B	201.12					1B	39.7										6AL-5769498			A	A	B	A	B	A	A	B	A	B	A	A	A	A	B	B	A	B	B	B	B	-	A	A	A
490		GENE-0283_96	53.5919		1B	216.28																5BL-10810855			A	A	B	A	B	A	A	B	A	B	A	A	A	A	B	B	A	B	B	B	B	-	A	A	A
491		Kukri_c37856_492	53.5919		1B	210.15																5BL-2553321			A	A	B	A	B	A	A	B	A	B	A	A	A	A	B	B	A	B	B	B	B	-	A	A	A
492		RAC875_c5227_1385	53.5919		1B	212.19																1DL-2236915			A	A	B	A	B	A	A	B	A	B	A	A	A	A	B	B	A	B	B	B	B	-	A	A	A
493		RAC875_c59340_185	53.5919				1															5BL-10736519			A	A	B	A	B	A	A	B	A	B	A	A	A	A	B	B	A	B	B	B	B	-	A	A	A
494		RAC875_c6905_776	53.5919		1B	218.35																5BL-10901712			A	A	B	A	B	A	A	B	A	B	A	A	A	A	B	B	A	B	B	B	B	-	A	A	A
495		TA001473-0980	53.5919		1B	200.76					1B	38.9										1DS-1900532			A	A	B	A	B	A	A	B	A	B	A	A	A	A	B	B	A	B	B	B	B	-	A	A	A
496		Tdurum_contig84184_124	53.5919		1B	208.49					1B	41.3										1BL-3850012			A	A	B	A	B	A	A	B	A	B	A	A	A	A	B	B	A	B	B	B	B	-	A	A	A
497		wsnp_be443797B_Ta_2_1	53.5919		1B	212.19		1B	59.49													1BL-3900380			A	A	B	A	B	A	A	B	A	B	A	A	A	A	B	B	A	B	B	B	B	-	A	A	A
498		wsnp_Ex_c15934_24341135	53.5919		1B	208.49		1B	59.49													1BL-3850012			A	A	B	A	B	A	A	B	A	B	A	A	A	A	B	B	A	B	B	B	B	-	A	A	A
499		wsnp_Ex_c6022_10552811	53.5919		1B	208.49		1B	59.49													1BL-3911035			A	A	B	A	B	A	A	B	A	B	A	A	A	A	B	B	A	B	B	B	B	-	A	A	A
500		wsnp_Ku_c9014_15193623	53.5919		1B	210.15		1B	59.82													1BL-3822546			A	A	B	A	B	A	A	B	A	B	A	A	A	A	B	B	A	B	B	B	B	-	A	A	A
501		BS00110148_51	53.5919		1B	216.28																1BL-3798412			A	A	B	A	B	A	A	B	A	B	A	A	A	A	B	B	A	B	B	B	B	-	A	A	A
502		CAP12_c715_102	53.5919		1B	195.12																1BS-3424686			A	A	B	A	B	A	A	B	A	B	A	A	A	A	B	B	A	B	B	B	B	B	A	A	A
503		JD_c18139_485	53.5919		1B	214.8																1BL-3865492			A	A	B	A	B	A	A	B	A	B	A	A	A	A	B	B	A	B	B	B	B	B	A	A	A
504		Ra_c21902_654	53.5919		1B	208.49																1DL-2267107			A	A	B	A	B	A	A	B	A	B	A	A	A	A	B	B	A	B	B	B	B	B	A	A	A
505		CAP7_rep_c10850_139	53.5919		1B	210.15																1BL-3793366			A	A	B	A	B	A	A	B	A	B	A	A	A	A	B	B	A	B	B	B	B	B	A	A	A
506		Kukri_c2871_258	53.5919		1B	218.35																3B-10736012			A	A	B	A	B	A	A	B	A	B	A	A	A	A	B	B	A	B	B	B	B	B	A	-	A
507		Kukri_c49091_415	53.5919		1B	212.47																5BL-10758164			A	A	B	A	B	A	A	B	A	B	A	A	A	A	B	B	A	B	B	B	B	-	A	B	A
508		BS00090449_51	53.5919		1B	208.49																1DL-2260779			A	A	B	A	B	A	A	B	A	B	A	A	A	A	B	B	A	B	B	B	B	-	A	B	A
509		BS00023213_51	53.5919				1															1BS-3481408			A	A	B	A	B	A	A	B	A	B	A	A	A	A	B	B	A	B	B	B	B	-	A	B	A
510		wsnp_Ku_c16117_24917524	53.5919		1B	210.15		1B	58.88													1AL-3947392			A	A	B	A	B	A	A	B	A	B	A	A	A	A	B	B	A	B	B	B	B	-	A	B	A
511		wsnp_Ku_c2115_4089288	53.5919					1B	56.03													1BL-3880092			A	A	B	A	B	A	A	B	A	B	A	A	A	A	B	B	A	B	B	B	B	-	A	B	A
512		BS00022690_51	53.5919		1B	201.43																1BS-3473832			A	A	B	A	B	A	A	B	A	B	A	A	A	A	B	B	A	B	B	B	B	-	A	B	A
513		BS00023058_51	53.5919		1B	201.25																1BS-3476265			A	A	B	A	B	A	A	B	A	B	A	A	A	A	B	B	A	B	B	B	B	-	A	B	A
514		BS00031023_51	53.5919				1															1BL-3845696			A	A	B	A	B	A	A	B	A	B	A	A	A	A	B	B	A	B	B	B	B	-	A	B	A
515		BS00031948_51	53.5919				1															1BS-3425427			A	A	B	A	B	A	A	B	A	B	A	A	A	A	B	B	A	B	B	B	B	-	A	B	A
516		BS00042054_51	53.5919		1B	142.58																1BS-1955559			A	A	B	A	B	A	A	B	A	B	A	A	A	A	B	B	A	B	B	B	B	-	A	B	A
517		BS00062632_51	53.5919		1B	201.43																1BS-3440377			A	A	B	A	B	A	A	B	A	B	A	A	A	A	B	B	A	B	B	B	B	-	A	B	A
518		BS00063676_51	53.5919		1B	208.49																1DS-1898668			A	A	B	A	B	A	A	B	A	B	A	A	A	A	B	B	A	B	B	B	B	-	A	B	A
519		BS00063885_51	53.5919		1B	208.49																1DL-2238437			A	A	B	A	B	A	A	B	A	B	A	A	A	A	B	B	A	B	B	B	B	-	A	B	A
520		BS00064438_51	53.5919		1B	208.49																1BL-3857693			A	A	B	A	B	A	A	B	A	B	A	A	A	A	B	B	A	B	B	B	B	-	A	B	A
521		BS00067247_51	53.5919		1B	208.67																1BL-3877621			A	A	B	A	B	A	A	B	A	B	A	A	A	A	B	B	A	B	B	B	B	-	A	B	A
522		BS00067706_51	53.5919		1B	201.25					1B	40.5										1DS-1891335			A	A	B	A	B	A	A	B	A	B	A	A	A	A	B	B	A	B	B	B	B	-	A	B	A
523		BS00067743_51	53.5919		1B	208.49																1BS-3460160			A	A	B	A	B	A	A	B	A	B	A	A	A	A	B	B	A	B	B	B	B	-	A	B	A
524		BS00068239_51	53.5919				1															1BS-3481840			A	A	B	A	B	A	A	B	A	B	A	A	A	A	B	B	A	B	B	B	B	-	A	B	A
525		BS00070198_51	53.5919		1B	200.76																1BS-3468038			A	A	B	A	B	A	A	B	A	B	A	A	A	A	B	B	A	B	B	B	B	-	A	B	A
526		BS00070522_51	53.5919		1B	207.14																1DS-1914261			A	A	B	A	B	A	A	B	A	B	A	A	A	A	B	B	A	B	B	B	B	-	A	B	A
527		BS00073935_51	53.5919		1B	201.43																1BS-3478698			A	A	B	A	B	A	A	B	A	B	A	A	A	A	B	B	A	B	B	B	B	-	A	B	A
528		BS00087451_51	53.5919		1B	212.19																1BL-3855386			A	A	B	A	B	A	A	B	A	B	A	A	A	A	B	B	A	B	B	B	B	-	A	B	A
529		BS00090553_51	53.5919		1B	208.49																1BS-3429895			A	A	B	A	B	A	A	B	A	B	A	A	A	A	B	B	A	B	B	B	B	-	A	B	A
530		BS00095478_51	53.5919		1B	195.12																1BS-3446845			A	A	B	A	B	A	A	B	A	B	A	A	A	A	B	B	A	B	B	B	B	-	A	B	A
531		BS00097433_51	53.5919		1B	208.49																1BS-3482764			A	A	B	A	B	A	A	B	A	B	A	A	A	A	B	B	A	B	B	B	B	-	A	B	A
532		BS00106581_51	53.5919		1B	208.49																1BS-3469632			A	A	B	A	B	A	A	B	A	B	A	A	A	A	B	B	A	B	B	B	B	-	A	B	A
533		BS00108806_51	53.5919		1B	195.12																1BS-3481963			A	A	B	A	B	A	A	B	A	B	A	A	A	A	B	B	A	B	B	B	B	-	A	B	A
534		CAP12_c3646_110	53.5919		1B	208.49																3B-10460136			A	A	B	A	B	A	A	B	A	B	A	A	A	A	B	B	A	B	B	B	B	-	A	B	A
535		CAP7_c1241_128	53.5919		1B	208.49																1BL-3853386			A	A	B	A	B	A	A	B	A	B	A	A	A	A	B	B	A	B	B	B	B	-	A	B	A
536		Ex_c34713_501	53.5919		1B	210.15																1BL-3870181			A	A	B	A	B	A	A	B	A	B	A	A	A	A	B	B	A	B	B	B	B	-	A	B	A
537		Excalibur_c111213_145	53.5919		1B	208.49																2BS-5205524			A	A	B	A	B	A	A	B	A	B	A	A	A	A	B	B	A	B	B	B	B	-	A	B	A
538		Excalibur_c32608_500	53.5919		1B	208.49																1DL-2288799			A	A	B	A	B	A	A	B	A	B	A	A	A	A	B	B	A	B	B	B	B	-	A	B	A
539		Excalibur_c56657_282	53.5919		1B	202.06																6BL-4353988			A	A	B	A	B	A	A	B	A	B	A	A	A	A	B	B	A	B	B	B	B	-	A	B	A
540		Excalibur_c64533_980	53.5919		1B	206.01																1DL-2253716			A	A	B	A	B	A	A	B	A	B	A	A	A	A	B	B	A	B	B	B	B	-	A	B	A
541		Excalibur_rep_c67757_264	53.5919		1B	208.49																1DL-2168184			A	A	B	A	B	A	A	B	A	B	A	A	A	A	B	B	A	B	B	B	B	-	A	B	A
542		GENE-4465_342	53.5919		7B	547.82																7DS-3831909			A	A	B	A	B	A	A	B	A	B	A	A	A	A	B	B	A	B	B	B	B	-	A	B	A
543		IACX13378	53.5919		1B	201.25																1DS-1908596			A	A	B	A	B	A	A	B	A	B	A	A	A	A	B	B	A	B	B	B	B	-	A	B	A
544		IACX5712	53.5919		1B	202.41																1BS-3415716			A	A	B	A	B	A	A	B	A	B	A	A	A	A	B	B	A	B	B	B	B	-	A	B	A
545		IACX5970	53.5919		1B	201.25																1DS-1908596			A	A	B	A	B	A	A	B	A	B	A	A	A	A	B	B	A	B	B	B	B	-	A	B	A
546		IACX8373	53.5919		1B	202.06																1DL-2254574			A	A	B	A	B	A	A	B	A	B	A	A	A	A	B	B	A	B	B	B	B	-	A	B	A
547		IAAV3413	53.5919				1															1BS-3413777			A	A	B	A	B	A	A	B	A	B	A	A	A	A	B	B	A	B	B	B	B	-	A	B	A
548		IAAV4985	53.5919		1B	62.6379																1BS-3469632			A	A	B	A	B	A	A	B	A	B	A	A	A	A	B	B	A	B	B	B	B	-	A	B	A
549		IAAV5246	53.5919		1B	64.8908																1AS-3303002			A	A	B	A	B	A	A	B	A	B	A	A	A	A	B	B	A	B	B	B	B	-	A	B	A
550		IAAV2324	53.5919		1B	62.5805					1B	2.9										1BS-3484281			A	A	B	A	B	A	A	B	A	B	A	A	A	A	B	B	A	B	B	B	B	-	A	B	A
551		IAAV3666	53.5919		1B	62.5805																1BS-3422214			A	A	B	A	B	A	A	B	A	B	A	A	A	A	B	B	A	B	B	B	B	-	A	B	A
552		IAAV7260	53.5919		1B	64.0994					1B	8										1BL-3800885			A	A	B	A	B	A	A	B	A	B	A	A	A	A	B	B	A	B	B	B	B	-	A	B	A
553		IAAV7575	53.5919		1B	62.5805					1B	2.9										1BS-3440377			A	A	B	A	B	A	A	B	A	B	A	A	A	A	B	B	A	B	B	B	B	-	A	B	A
554		Kukri_c17540_394	53.5919		1B	201.12					1B	40.5										1BS-3463337			A	A	B	A	B	A	A	B	A	B	A	A	A	A	B	B	A	B	B	B	B	-	A	B	A
555		Kukri_c11587_99	53.5919		1B	202.06																1BS-920214			A	A	B	A	B	A	A	B	A	B	A	A	A	A	B	B	A	B	B	B	B	-	A	B	A
556		Kukri_c11580_339	53.5919		1B	206.01																3B-10763601			A	A	B	A	B	A	A	B	A	B	A	A	A	A	B	B	A	B	B	B	B	-	A	B	A
557		Ku_c7557_607	53.5919		1B	201.25																1DS-1893193			A	A	B	A	B	A	A	B	A	B	A	A	A	A	B	B	A	B	B	B	B	-	A	B	A
558		BobWhite_rep_c62985_546	53.5919		1B	208.49																1DS-1914531			A	A	B	A	B	A	A	B	A	B	A	A	A	A	B	B	A	B	B	B	B	-	A	B	A
559		wsnp_Ra_rep_c74968_72704437	53.5919		1B	201.25		1B	42.67													1DS-1908596			A	A	B	A	B	A	A	B	A	B	A	A	A	A	B	B	A	B	B	B	B	-	A	B	A
560		wsnp_Ku_c30982_40765254	53.5919		1B	212.19		1B	57.99													5BL-10900130			A	A	B	A	B	A	A	B	A	B	A	A	A	A	B	B	A	B	B	B	B	-	A	B	A
561		wsnp_Ku_c230_460618	53.5919		1B	205.02		1B	46													1BS-3474620			A	A	B	A	B	A	A	B	A	B	A	A	A	A	B	B	A	B	B	B	B	-	A	B	A
562		wsnp_JD_rep_c62985_40164465	53.5919		1B	201.43		1B	47.51		1B	40.5										1BS-3481425			A	A	B	A	B	A	A	B	A	B	A	A	A	A	B	B	A	B	B	B	B	-	A	B	A
563		wsnp_Ex_c7629_13033231	53.5919		1B	212.19		1B	58.65													1BL-3883836			A	A	B	A	B	A	A	B	A	B	A	A	A	A	B	B	A	B	B	B	B	-	A	B	A
564		wsnp_Ex_c38116_45719983	53.5919		1B	208.49		1B	57.99													1BL-3907000			A	A	B	A	B	A	A	B	A	B	A	A	A	A	B	B	A	B	B	B	B	-	A	B	A
565		wsnp_Ex_c37635_45347415	53.5919		1B	208.49		1B	52.07													5BL-6006175			A	A	B	A	B	A	A	B	A	B	A	A	A	A	B	B	A	B	B	B	B	-	A	B	A
566		wsnp_Ex_c27136_36355033	53.5919		1B	201.12		1B	42.67		1B	40.5										1BS-380803			A	A	B	A	B	A	A	B	A	B	A	A	A	A	B	B	A	B	B	B	B	-	A	B	A
567		wsnp_Ex_c26419_35667216	53.5919		1B	210.15		1B	58.88		1B	41.3										1BL-3888006			A	A	B	A	B	A	A	B	A	B	A	A	A	A	B	B	A	B	B	B	B	-	A	B	A
568		tplb0029b01_1022	53.5919		1B	206.01					1B	41.3										1BL-3920351			A	A	B	A	B	A	A	B	A	B	A	A	A	A	B	B	A	B	B	B	B	-	A	B	A
569		Tdurum_contig69821_141	53.5919		1B	208.49																5BL-10872547			A	A	B	A	B	A	A	B	A	B	A	A	A	A	B	B	A	B	B	B	B	-	A	B	A
570		Tdurum_contig31149_408	53.5919		1B	208.49																4BS-4900809			A	A	B	A	B	A	A	B	A	B	A	A	A	A	B	B	A	B	B	B	B	-	A	B	A
571		TA005764-0704	53.5919		1B	208.49																1BS-3429895			A	A	B	A	B	A	A	B	A	B	A	A	A	A	B	B	A	B	B	B	B	-	A	B	A
572		RAC875_rep_c70803_1442	53.5919		1B	212.19																1BL-3907000			A	A	B	A	B	A	A	B	A	B	A	A	A	A	B	B	A	B	B	B	B	-	A	B	A
573		RAC875_c44575_561	53.5919		1B	212.19																1BL-3879273			A	A	B	A	B	A	A	B	A	B	A	A	A	A	B	B	A	B	B	B	B	-	A	B	A
574		RAC875_c28894_526	53.5919		1B	201.25					1B	40.5										1BS-3446845			A	A	B	A	B	A	A	B	A	B	A	A	A	A	B	B	A	B	B	B	B	-	A	B	A
575		RAC875_c22244_61	53.5919		1B	212.19																1BL-2084174			A	A	B	A	B	A	A	B	A	B	A	A	A	A	B	B	A	B	B	B	B	-	A	B	A
576		RAC875_c21274_235	53.5919		1B	208.49																1BL-3897194			A	A	B	A	B	A	A	B	A	B	A	A	A	A	B	B	A	B	B	B	B	-	A	B	A
577		RAC875_c10659_1539	53.5919		1B	201.25																1AS-2379244			A	A	B	A	B	A	A	B	A	B	A	A	A	A	B	B	A	B	B	B	B	-	A	B	A
578		Ra_c7855_49	53.5919		1B	206.01																5BL-10728850			A	A	B	A	B	A	A	B	A	B	A	A	A	A	B	B	A	B	B	B	B	-	A	B	A
579		Kukri_c81766_107	53.5919		1B	201.25																1DS-1908596			A	A	B	A	B	A	A	B	A	B	A	A	A	A	B	B	A	B	B	B	B	-	A	B	A
580		Kukri_c5098_1902	53.5919		1B	202.06																7BL-6548264			A	A	B	A	B	A	A	B	A	B	A	A	A	A	B	B	A	B	B	B	B	-	A	B	A
581		Kukri_c25500_879	53.5919		1B	200.76																1AS-3270752			A	A	B	A	B	A	A	B	A	B	A	A	A	A	B	B	A	B	B	B	B	-	A	B	A
582		Kukri_c18679_401	53.5919		1B	201.25																1DS-1915266			A	A	B	A	B	A	A	B	A	B	A	A	A	A	B	B	A	B	B	B	B	-	A	B	A
583		Kukri_c1853_1975	53.5919		1B	201.43																7BL-6721506			A	A	B	A	B	A	A	B	A	B	A	A	A	A	B	B	A	B	B	B	B	-	A	B	A
584		BS00001364_51	53.5919		1B	201.12																1BS-3422470			A	A	B	A	B	A	A	B	A	B	A	A	A	A	B	B	A	B	B	B	B	-	A	B	A
585		BS00003575_51	53.5919		1B	206.01					1B	39.7										1BS-3415716			A	A	B	A	B	A	A	B	A	B	A	A	A	A	B	B	A	B	B	B	B	-	A	B	A
586		BS00003839_51	53.5919		1B	201.25																1DS-1908596			A	A	B	A	B	A	A	B	A	B	A	A	A	A	B	B	A	B	B	B	B	-	A	B	A
587		BS00009921_51	53.5919		1B	202.06																1DL-2254574			A	A	B	A	B	A	A	B	A	B	A	A	A	A	B	B	A	B	B	B	B	-	A	B	A
588		BS00010875_51	53.5919		1B	208.49																1BS-3451673			A	A	B	A	B	A	A	B	A	B	A	A	A	A	B	B	A	B	B	B	B	-	A	B	A
589		BS00010992_51	53.5919		1B	201.12					1B	39.7										1BS-3480653			A	A	B	A	B	A	A	B	A	B	A	A	A	A	B	B	A	B	B	B	B	-	A	B	A
590		BS00011450_51	53.5919		1B	206.01					1B	41.3										1DL-2197666			A	A	B	A	B	A	A	B	A	B	A	A	A	A	B	B	A	B	B	B	B	-	A	B	A
591		BS00021995_51	53.5919		1B	195.12																1BS-3430637			A	A	B	A	B	A	A	B	A	B	A	A	A	A	B	B	A	B	B	B	B	-	A	B	A
592		BS00022317_51	53.5919		1B	208.49																1BS-3467698			A	A	B	A	B	A	A	B	A	B	A	A	A	A	B	B	A	B	B	B	B	-	A	B	A
593		wsnp_RFL_Contig4726_5654774	53.5919		1B	209.95		1B	52.95		1B	41.3										1DL-2254224			A	A	B	A	B	A	A	B	A	B	A	A	A	A	B	B	A	B	B	B	B	-	A	B	A
594		wsnp_RFL_Contig2446_2008649	53.5919		1B	212.19		1B	58.65													1DL-2272161			A	A	B	A	B	A	A	B	A	B	A	A	A	A	B	B	A	B	B	B	B	-	A	B	A
595		BS00023006_51	53.5919		1B	208.49																1BL-3819422			A	A	B	A	B	A	A	B	A	-	A	A	A	A	B	B	A	B	B	B	B	-	A	B	A
596		BS00022687_51	53.5919				1															1BL-3837407			A	A	B	A	B	A	A	B	A	-	A	A	A	A	B	B	A	B	B	B	B	-	A	B	A
597		BS00022218_51	53.5919		1B	208.49																1BS-3471490			A	A	B	A	B	A	A	B	A	-	A	A	A	A	B	B	A	B	B	B	B	-	A	B	A
598		BS00022104_51	53.5919		1B	208.49																1BL-3826537			A	A	B	A	B	A	A	B	A	-	A	A	A	A	B	B	A	B	B	B	B	-	A	B	A
599		IACX7450	53.5919		1B	209.95																1BL-3838437			A	A	B	A	B	A	A	B	A	B	A	A	A	A	B	B	A	B	B	B	B	-	A	B	A
600		BS00009270_51	53.5919		1B	209.95																1BL-3838437			A	A	B	A	B	A	A	B	A	B	A	A	A	A	B	B	A	B	B	B	B	-	A	B	A
601		wsnp_BG607036B_Ta_1_1	53.5919		1B	208.49		1B	59.49													1BL-3790310			A	A	B	A	B	A	A	B	A	B	A	A	A	A	B	B	A	B	B	B	B	-	A	B	A
602		Tdurum_contig33207_282	53.5919		1B	212.19																1BL-3845696			A	A	B	A	B	A	A	B	A	B	A	A	A	A	B	B	A	B	B	B	B	-	A	B	A
603		Tdurum_contig42745_202	53.5919				1															1BL-3823629			A	A	B	A	B	A	A	B	A	B	A	A	A	A	B	B	A	B	B	B	B	-	A	B	A
604		wsnp_Ku_c3710_6836438	53.5919		1B	209.95		1B	57.99													1BL-3874958			A	A	B	A	B	A	A	B	A	B	A	A	A	A	B	B	A	B	B	B	B	-	A	B	A
605		wsnp_Ex_c1429_2744367	53.5919		1B	208.49		1B	55.37													1DL-2231700			A	A	B	A	B	A	A	B	A	B	A	A	A	A	B	B	A	B	B	B	B	-	A	B	A
606		Tdurum_contig47337_1356	53.5919				1															7DS-2735044			A	A	B	A	B	A	A	B	A	B	A	A	A	A	B	B	A	B	B	B	B	-	A	B	A
607		Tdurum_contig47035_428	53.5919				1															1BL-3868795			A	A	B	A	B	A	A	B	A	B	A	A	A	A	B	B	A	B	B	B	B	-	A	B	A
608		RAC875_c42206_305	53.5919		1B	209.95																1BL-3874958			A	A	B	A	B	A	A	B	A	B	A	A	A	A	B	B	A	B	B	B	B	-	A	B	A
609		Ex_c4382_1187	53.5919				1															1BL-3820174			A	A	B	A	B	A	A	B	A	B	A	A	A	A	B	B	A	B	B	B	B	-	A	B	A
610		BS00037306_51	53.5919		1B	208.49																1BL-3807436			A	A	B	A	B	A	A	B	A	B	A	A	A	A	B	B	A	B	B	B	B	-	A	B	A
611		BobWhite_c15603_69	53.5919		1B	207.14																1DL-1346271			A	A	B	A	B	A	A	B	A	B	A	A	A	A	B	B	A	B	B	B	B	-	A	B	A
612		RAC875_c7236_3265	53.5919		1B	207.14																1DL-2256347			A	A	B	A	B	A	A	B	A	B	A	A	A	A	B	B	A	B	B	B	B	B	A	B	A
613		Ku_c56327_481	53.5919		1B	209.95																1BL-3809228			A	A	B	A	B	A	A	B	A	B	A	A	A	A	B	B	A	B	B	B	B	B	A	B	A
614		IAAV8440	53.5919				1															1DL-2232615			A	A	B	A	B	A	A	B	A	B	A	A	A	A	B	B	A	B	B	B	B	B	A	B	A
615		BobWhite_c3669_329	53.5919				1															7DL-3186146			A	A	B	A	B	A	A	B	A	B	A	A	A	A	B	B	A	B	B	B	B	B	A	B	A
616		Excalibur_c6497_535	53.5919		1B	208.38																2BL-7947272			A	A	B	A	B	A	A	B	A	B	A	A	A	A	B	B	A	B	B	B	B	B	A	B	A
617		isotig26199	54.7031				1							99	650										A	A	B	A	B	A	A	B	A	B	A	A	A	A	B	B	A	B	B	B	B	B	A	B	A
618		wsnp_BE444846B_Ta_2_2	55.8661		1B	208.49		1B	47.51													1BS-3480146			A	A	B	A	B	A	A	-	A	B	A	A	A	A	B	B	A	B	B	B	B	B	A	B	A
619		C10818_405	55.8661				1							01R	9										A	A	B	A	B	A	A	B	A	B	A	A	A	A	B	B	A	B	B	B	B	B	A	B	A
620		BS00022648_51	55.8661		1B	201.43																1BS-3414674			A	A	B	A	B	A	A	B	A	B	A	A	A	A	B	B	A	B	B	B	B	B	A	B	A
621		BS00043071_51	55.8661		1B	208.49																1BS-3479026			A	A	B	A	B	A	A	B	A	B	A	A	A	A	B	B	A	B	B	B	B	B	A	B	A
622		Excalibur_c10319_229	55.8661		1B	206.01					1B	41.3										1DL-2253223			A	A	B	A	B	A	A	B	A	B	A	A	A	A	B	B	A	B	B	B	B	B	A	B	A
623		Kukri_c24120_83	55.8661		1B	201.25																1BS-3422470			A	A	B	A	B	A	A	B	A	B	A	A	A	A	B	B	A	B	B	B	B	B	A	B	A
624		wsnp_Ku_c1772_3465811	55.8661		1B	212.19		1B	57.99													1BL-3856135			A	A	B	A	B	A	A	B	A	B	A	A	A	A	B	B	A	B	B	B	B	B	A	B	A
625		wsnp_Ex_c51156_55193734	55.8661		1B	202.06		1B	43.75													1BS-1968124			A	A	B	A	B	A	A	B	A	B	A	A	A	A	B	B	A	B	B	B	B	B	A	B	A
626		Kukri_c51268_248	55.8661		1B	142.58																7DS-3845495			A	A	B	A	B	A	A	B	A	B	A	A	A	A	B	B	A	B	B	B	B	B	A	B	A
627		Kukri_c19709_383	55.8661		1B	201.43																1BS-3451277			A	A	B	A	B	A	A	B	A	B	A	A	A	A	B	B	A	B	B	B	B	B	A	B	A
628		Ku_c7557_633	55.8661		1B	201.25																1DS-1893193			A	A	B	A	B	A	A	B	A	B	A	A	A	A	B	B	A	B	B	B	B	B	A	B	A
629		Ku_c5960_496	55.8661		1B	202.06					1B	39.7										1BS-1968124			A	A	B	A	B	A	A	B	A	B	A	A	A	A	B	B	A	B	B	B	B	B	A	B	A
630		Ku_c20710_135	55.8661		1B	206.01																5BL-3294879			A	A	B	A	B	A	A	B	A	B	A	A	A	A	B	B	A	B	B	B	B	B	A	B	A
631		BS00088672_51	55.8661		1B	206.01																1BS-1456004			A	A	B	A	B	A	A	B	A	B	A	A	A	A	B	B	A	B	B	B	B	B	A	B	A
632		TA003421-0429	55.8661		1B	201.25																1BS-3413777			A	A	B	A	B	A	A	B	A	B	A	A	A	A	B	B	A	B	B	B	B	B	A	B	A
633		Ra_c71421_387	55.8661		1B	201.25																1BS-3446845			A	A	B	A	B	A	A	B	A	B	A	A	A	A	B	B	A	B	B	B	B	B	A	B	A
634		Kukri_rep_c112099_98	55.8661		1B	201.25																1BS-3422470			A	A	B	A	B	A	A	B	A	B	A	A	A	A	B	B	A	B	B	B	B	B	A	B	A
635		Kukri_c6027_66	55.8661		1B	201.25																1AS-3269855			A	A	B	A	B	A	A	B	A	B	A	A	A	A	B	B	A	B	B	B	B	B	A	B	A
636		Excalibur_rep_c106174_390	55.8661		1B	208.49																1DL-2268293			A	A	B	A	B	A	A	B	A	B	A	A	A	A	B	B	A	B	B	B	B	B	A	B	A
637		IAAV6919	55.8661				1															1AL-3944613			A	A	B	A	B	A	A	B	A	B	A	A	A	A	B	B	A	B	B	B	B	-	A	B	A
638		Kukri_rep_c71291_155	55.8661		1B	209.95																5BL-10723107			A	A	B	A	B	A	A	B	A	B	A	A	A	A	B	B	A	B	B	B	B	-	A	B	A
639		Tdurum_contig81435_288	55.8661		1B	208.49																1BL-3803462			A	A	B	A	B	A	A	B	A	B	A	A	A	A	B	B	A	B	B	B	B	-	A	B	A
640		Tdurum_contig45715_1246	55.8661				1															1BL-3880092			A	A	B	A	B	A	A	B	A	B	A	A	A	A	B	B	A	B	B	B	B	-	A	B	A
641		RAC875_rep_c69360_259	55.8661		1B	201.25																1BS-3441641			A	A	B	A	B	A	A	B	A	B	A	A	A	A	B	B	A	B	B	B	B	-	A	B	A
642		BS00038778_51	55.8661		1B	207.14																1BL-3869050			A	A	B	A	B	A	A	B	A	B	A	A	A	A	B	B	A	B	B	B	B	-	A	B	A
643		BS00022490_51	55.8661		1B	208.49																1BL-3803462			A	A	B	A	B	A	A	B	A	B	A	A	A	A	B	B	A	B	B	B	B	-	A	B	A
644		BobWhite_rep_c66146_237	55.8661		1B	206.69					1B	40.5										1BL-3892394			A	A	B	A	B	A	A	B	A	B	A	A	A	A	B	B	A	B	B	B	B	-	A	B	A
645		Kukri_c49091_371	55.8661		1B	209.95																5BL-10758164			A	A	B	A	B	A	A	B	A	B	A	A	A	A	B	B	A	B	B	B	B	A	A	B	A
646		Tdurum_contig29712_129	55.8661				1															1BL-3861021			A	A	B	A	B	A	A	B	A	B	A	A	A	A	B	B	A	B	B	B	B	A	A	B	A
647		Ra_c27867_685	55.8661		1B	195.12																5DS-2739401			A	A	B	A	B	A	A	B	A	B	A	A	A	A	B	B	A	B	B	B	B	A	A	B	A
648		Kukri_c31554_437	55.8661		1B	207.14																5BL-8066971			A	A	B	A	B	A	A	B	A	B	A	A	A	A	B	B	A	B	B	B	B	-	A	B	A
649		Ku_c20833_518	55.8661		1B	208.49																1BL-3906371			A	A	B	A	B	A	A	B	A	B	A	A	A	A	B	B	A	B	B	B	B	-	A	B	A
650		IAAV7757	55.8661		1B	64.46																1DL-1346271			A	A	B	A	B	A	A	B	A	B	A	A	A	A	B	B	A	B	B	B	B	-	A	B	A
651		IAAV1158	55.8661		1B	64.8908																1AL-3947392			A	A	B	A	B	A	A	B	A	B	A	A	A	A	B	B	A	B	B	B	B	-	A	B	A
652		IACX9203	55.8661				1															5BL-1538408			A	A	B	A	B	A	A	B	A	B	A	A	A	A	B	B	A	B	B	B	B	-	A	B	A
653		BS00018461_51	55.8661				1															1BL-3922622			A	A	B	A	B	A	A	B	A	-	A	A	A	A	B	B	A	B	B	B	B	-	A	B	A
654		wsnp_Ra_c21132_30487331	55.8661		1B	208.49		1B	52.07													5BL-10920826			A	A	B	A	B	A	A	B	A	-	A	A	A	A	B	B	A	B	B	B	B	-	A	B	A
655		wsnp_Ex_c5947_10431109	55.8661		1B	208.49		1B	56.89													1BL-3922622			A	A	B	A	B	A	A	B	A	-	A	A	A	A	B	B	A	B	B	B	B	-	A	B	A
656		wsnp_Ex_c1429_2745237	55.8661		1B	208.49		1B	52.07																A	A	B	A	B	A	A	B	A	-	A	A	A	A	B	B	A	B	B	B	B	-	A	B	A
657		tplb0029b01_123	55.8661		1B	206.01					1B	41.3										1BL-3920351			A	A	B	A	B	A	A	B	A	-	A	A	A	A	B	B	A	B	B	B	B	-	A	B	A
658		Tdurum_contig51348_326	55.8661		1B	208.49																1BL-3792234			A	A	B	A	B	A	A	B	A	-	A	A	A	A	B	B	A	B	B	B	B	-	A	B	A
659		Tdurum_contig45715_549	55.8661				1															1BL-3880092			A	A	B	A	B	A	A	B	A	-	A	A	A	A	B	B	A	B	B	B	B	-	A	B	A
660		Tdurum_contig11692_131	55.8661		1B	208.49																1BL-3861020			A	A	B	A	B	A	A	B	A	-	A	A	A	A	B	B	A	B	B	B	B	-	A	B	A
661		Ra_c3837_797	55.8661		1B	227.17																1BL-3825938			A	A	B	A	B	A	A	B	A	-	A	A	A	A	B	B	A	B	B	B	B	-	A	B	A
662		Ra_c16069_1820	55.8661		1B	206.01					1B	41.3										1BL-3830421			A	A	B	A	B	A	A	B	A	-	A	A	A	A	B	B	A	B	B	B	B	-	A	B	A
663		IACX1008	55.8661		1B	209.95																1BL-3281677			A	A	B	A	B	A	A	B	A	-	A	A	A	A	B	B	A	B	B	B	B	-	A	B	A
664		Excalibur_c18876_334	55.8661		1B	208.49																1BL-3880092			A	A	B	A	B	A	A	B	A	-	A	A	A	A	B	B	A	B	B	B	B	-	A	B	A
665		Ex_c6028_1602	55.8661				1															1BL-3834792			A	A	B	A	B	A	A	B	A	-	A	A	A	A	B	B	A	B	B	B	B	-	A	B	A
666		BS00061923_51	55.8661				1															1BL-3899169			A	A	B	A	B	A	A	B	A	-	A	A	A	A	B	B	A	B	B	B	B	-	A	B	A
667		BS00022023_51	55.8661				1															1BL-3792234			A	A	B	A	B	A	A	B	A	-	A	A	A	A	B	B	A	B	B	B	B	-	A	B	A
668		BS00073034_51	55.8661		1B	195.12																1BS-3429708			A	A	B	A	B	A	A	B	A	B	A	A	A	A	B	B	A	B	B	B	B	-	A	B	A
669		RAC875_c37031_312	55.8661		1A	317.79																1BL-3877158			A	A	B	A	B	A	A	B	A	B	A	-	A	A	B	B	A	B	B	B	B	-	A	B	A
670		Ku_c16382_213	55.8661		1B	202.41																1BS-3429708			A	A	B	A	B	A	A	B	A	B	A	A	A	A	B	B	A	B	B	B	B	-	A	B	A
671		Ku_c3893_771	55.8661		1B	208.49																1BL-3880658			A	A	B	A	B	A	A	B	A	B	A	A	A	A	B	B	A	B	B	B	B	-	A	B	A
672		Ku_c58871_938	55.8661		1B	201.25																1BS-3462534			A	A	B	A	B	A	A	B	A	B	A	A	A	A	B	B	A	B	B	B	B	-	A	B	A
673		Ku_c66951_958	55.8661		1B	201.43																1BS-3422240			A	A	B	A	B	A	A	B	A	B	A	A	A	A	B	B	A	B	B	B	B	-	A	B	A
674		Tdurum_contig11891_466	55.8661		1B	192.96																6BL-3357319			A	A	B	A	B	A	A	B	A	B	A	A	A	A	B	B	A	B	B	B	B	-	A	B	A
675		Tdurum_contig20702_326	55.8661		1B	201.43																6BL-3357319			A	A	B	A	B	A	A	B	A	B	A	A	A	A	B	B	A	B	B	B	B	-	A	B	A
676		Tdurum_contig11891_621	55.8661				1															1BS-3449960			A	A	B	A	B	A	A	B	A	B	A	A	A	A	B	B	A	B	B	B	B	-	A	B	A
677		BobWhite_c9316_300	55.8661		1B	201.25																6BL-4268768			A	A	B	A	B	A	A	B	A	-	A	A	A	A	B	B	A	B	B	B	B	A	A	B	A
678		wsnp_JD_c4444_5575748	55.8661		1B	202.06		1B	49.52													1BL-3796992			A	A	B	A	B	A	A	B	A	-	A	A	A	A	B	B	A	B	B	B	B	A	A	B	A
679		wsnp_Ex_c18733_27607958	55.8661		1B	201.25		1B	42.67		1B	39.7										1BS-3441641			A	A	B	A	B	A	A	B	A	-	A	A	A	A	B	B	A	B	B	B	B	A	A	B	A
680		TA015141-0717	55.8661		1B	202.06					1B	40.5										1BL-3918527			A	A	B	A	B	A	A	B	A	-	A	A	A	A	B	B	A	B	B	B	B	A	A	B	A
681		RAC875_rep_c105213_103	55.8661		1B	202.06																1BS-380803			A	A	B	A	B	A	A	B	A	-	A	A	A	A	B	B	A	B	B	B	B	A	A	B	A
682		RAC875_c30381_573	55.8661		1B	201.43					1B	40.5										1BL-3051196			A	A	B	A	B	A	A	B	A	-	A	A	A	A	B	B	A	B	B	B	B	A	A	B	A
683		RAC875_c14902_256	55.8661		1B	201.43																1BS-3461713			A	A	B	A	B	A	A	B	A	-	A	A	A	A	B	B	A	B	B	B	B	A	A	B	A
684		Ra_c70039_1705	55.8661		1B	206.01																1BL-3871296			A	A	B	A	B	A	A	B	A	-	A	A	A	A	B	B	A	B	B	B	B	A	A	B	A
685		Kukri_c7902_438	55.8661		1B	206.01																4AL-792956			A	A	B	A	B	A	A	B	A	-	A	A	A	A	B	B	A	B	B	B	B	A	A	B	A
686		IAAV7043	55.8661		1B	62.5805					1B	5.1										1BS-3475541			A	A	B	A	B	A	A	B	A	-	A	A	A	A	B	B	A	B	B	B	B	A	A	B	A
687		IAAV4349	55.8661		1B	62.5805																1AS-3258479			A	A	B	A	B	A	A	B	A	-	A	A	A	A	B	B	A	B	B	B	B	A	A	B	A
688		IAAV2452	55.8661		1B	62.6379					1B	2.9										1DS-1911181			A	A	B	A	B	A	A	B	A	-	A	A	A	A	B	B	A	B	B	B	B	A	A	B	A
689		IACX5756	55.8661		1B	195.12																1BS-380803			A	A	B	A	B	A	A	B	A	-	A	A	A	A	B	B	A	B	B	B	B	A	A	B	A
690		GENE-4608_372	55.8661				1															1BS-3482011			A	A	B	A	B	A	A	B	A	-	A	A	A	A	B	B	A	B	B	B	B	A	A	B	A
691		GENE-2162_720	55.8661		1B	201.12																4DL-14385465			A	A	B	A	B	A	A	B	A	-	A	A	A	A	B	B	A	B	B	B	B	A	A	B	A
692		Excalibur_rep_c68921_433	55.8661		1B	202.41					1B	40.5										1BS-1895008			A	A	B	A	B	A	A	B	A	-	A	A	A	A	B	B	A	B	B	B	B	A	A	B	A
693		Excalibur_c32726_279	55.8661		1B	201.43																6AL-5755158			A	A	B	A	B	A	A	B	A	-	A	A	A	A	B	B	A	B	B	B	B	A	A	B	A
694		Excalibur_c32726_125	55.8661		1B	201.43					1B	40.5										6AL-5755158			A	A	B	A	B	A	A	B	A	-	A	A	A	A	B	B	A	B	B	B	B	A	A	B	A
695		Ex_c68416_859	55.8661		1B	206.01																3B-10763601			A	A	B	A	B	A	A	B	A	-	A	A	A	A	B	B	A	B	B	B	B	A	A	B	A
696		Ex_c40520_1484	55.8661		1B	201.25					1B	40.5										1BS-3479645			A	A	B	A	B	A	A	B	A	-	A	A	A	A	B	B	A	B	B	B	B	A	A	B	A
697		BS00101500_51	55.8661		1B	212.19																5BL-5332471			A	A	B	A	B	A	A	B	A	-	A	A	A	A	B	B	A	B	B	B	B	A	A	B	A
698		BS00095477_51	55.8661		1B	201.25																1BS-3446845			A	A	B	A	B	A	A	B	A	-	A	A	A	A	B	B	A	B	B	B	B	A	A	B	A
699		BS00093740_51	55.8661		1B	201.43					1B	40.5										1BS-3470697			A	A	B	A	B	A	A	B	A	-	A	A	A	A	B	B	A	B	B	B	B	A	A	B	A
700		BS00093736_51	55.8661		1B	201.43					1B	40.5										1BS-3470697			A	A	B	A	B	A	A	B	A	-	A	A	A	A	B	B	A	B	B	B	B	A	A	B	A
701		BS00067800_51	55.8661		1B	201.25																			A	A	B	A	B	A	A	B	A	-	A	A	A	A	B	B	A	B	B	B	B	A	A	B	A
702		BS00022625_51	55.8661		1B	201.43					1B	40.5										1BS-3484177			A	A	B	A	B	A	A	B	A	-	A	A	A	A	B	B	A	B	B	B	B	A	A	B	A
703		BS00013901_51	55.8661		1B	201.43																1DS-1911181			A	A	B	A	B	A	A	B	A	-	A	A	A	A	B	B	A	B	B	B	B	A	A	B	A
704		BS00010352_51	55.8661		1B	206.01					1B	41.3										1DL-634587			A	A	B	A	B	A	A	B	A	-	A	A	A	A	B	B	A	B	B	B	B	A	A	B	A
705		BobWhite_c39153_131	55.8661		1B	202.06					1B	40.5										1DS-1915426			A	A	B	A	B	A	A	B	A	-	A	A	A	A	B	B	A	B	B	B	B	A	A	B	A
706		BobWhite_c13450_712	55.8661		1B	207.14																1DL-2168184			A	A	B	A	B	A	A	B	A	-	A	A	A	A	B	B	A	B	B	B	B	A	A	B	A
707		BobWhite_c13450_2100	55.8661		1B	208.49																1BL-3908644			A	A	B	A	B	A	A	B	A	B	A	A	A	A	B	B	A	B	B	B	B	A	A	B	A
708		wsnp_Ex_c9902_16309166	55.8661		1B	208.49		1B	52.07													1DL-2247374			A	A	B	A	B	A	A	B	A	B	A	A	A	A	B	B	A	B	B	B	B	A	A	B	A
709		RAC875_c90431_275	55.8661		1B	195.12					1B	40.5										1DS-1882343			A	A	B	A	B	A	A	B	A	B	A	A	A	A	B	B	A	B	B	B	B	A	A	B	A
710		Kukri_c81766_686	55.8661		1B	201.25																1AS-683230			A	A	B	A	B	A	A	B	A	B	A	A	A	A	B	B	A	B	B	B	B	A	A	B	A
711		Kukri_c18052_356	55.8661		1B	201.25																1BS-3441641			A	A	B	A	B	A	A	B	A	B	A	A	A	A	B	B	A	B	B	B	B	A	A	B	A
712		Kukri_c14968_674	55.8661		1B	208.49					1B	40.5										7BL-6750352			A	A	B	A	B	A	A	B	A	B	A	A	A	A	B	B	A	B	B	B	B	A	A	B	A
713		IAAV6464	55.8661		1B	62.5805					1B	2.9										1BS-3413777			A	A	B	A	B	A	A	B	A	B	A	A	A	A	B	B	A	B	B	B	B	A	A	B	A
714		IAAV3828	55.8661		1B	62.6379					1B	5.1										1DS-1901004			A	A	B	A	B	A	A	B	A	B	A	A	A	A	B	B	A	B	B	B	B	A	A	B	A
715		GENE-0193_197	55.8661		1B	210.15					1B	41.3										1BL-3870181			A	A	B	A	B	A	A	B	A	B	A	A	A	A	B	B	A	B	B	B	B	A	A	B	A
716		Excalibur_s113941_196	55.8661		1B	208.49																1DL-2256347			A	A	B	A	B	A	A	B	A	B	A	A	A	A	B	B	A	B	B	B	B	A	A	B	A
717		Excalibur_c20610_251	55.8661		1B	201.12					1B	40.5										1BS-3428510			A	A	B	A	B	A	A	B	A	B	A	A	A	A	B	B	A	B	B	B	B	A	A	B	A
718		Excalibur_c14494_483	55.8661				1															1DS-1901004			A	A	B	A	B	A	A	B	A	B	A	A	A	A	B	B	A	B	B	B	B	A	A	B	A
719		CAP11_c7652_277	55.8661		1B	195.12																1BS-3484762			A	A	B	A	B	A	A	B	A	B	A	A	A	A	B	B	A	B	B	B	B	A	A	B	A
720		BS00070649_51	55.8661		1B	195.12																1BS-3443984			A	A	B	A	B	A	A	B	A	B	A	A	A	A	B	B	A	B	B	B	B	A	A	B	A
721		BS00049927_51	55.8661		1B	202.06					1B	40.5										1BS-3459633			A	A	B	A	B	A	A	B	A	B	A	A	A	A	B	B	A	B	B	B	B	A	A	B	A
722		BS00029013_51	55.8661		1B	195.12																1BS-3470690			A	A	B	A	B	A	A	B	A	B	A	A	A	A	B	B	A	B	B	B	B	A	A	B	A
723		BS00024603_51	55.8661		1B	202.06																1BS-1664418			A	A	B	A	B	A	A	B	A	B	A	A	A	A	B	B	A	B	B	B	B	A	A	B	A
724		BS00021900_51	55.8661		1B	212.19																1DL-2266112			A	A	B	A	B	A	A	B	A	B	A	A	A	A	B	B	A	B	B	B	B	A	A	B	A
725		Kukri_c78742_122	55.8661				1															1DL-2270277			A	A	B	A	B	A	A	B	A	B	A	A	A	A	B	B	A	B	B	B	B	A	A	B	A
726		TA004950-0888	55.8661				1															1BS-1102893			A	A	B	A	B	A	A	B	A	B	A	A	A	A	B	B	A	B	B	B	B	A	-	B	A
727		Excalibur_c2181_927	55.8661				1															1DS-1898395			A	A	B	A	B	A	A	B	A	B	A	A	-	A	B	B	A	B	B	B	B	-	-	B	A
728		Kukri_c78742_146	55.8661		1B	206.01																1DL-2270277			A	A	B	A	B	A	A	B	A	B	A	A	-	A	B	B	A	B	B	B	B	-	A	B	A
729		GENE-4608_569	55.8661		1B	202.41																7BL-6746806			A	A	B	A	B	A	A	B	A	B	A	A	A	A	B	B	A	B	B	B	B	-	A	B	A
730		BobWhite_c8713_420	55.8661		1B	206.01																1AL-3883759			A	A	B	A	B	A	A	B	A	B	A	A	A	A	B	B	A	B	B	B	B	-	A	B	A
731		wsnp_Ra_c8506_14401408	55.8661		1B	200.42		1B	46													1BS-3422209			A	A	B	A	B	A	A	B	A	B	A	A	A	A	B	B	A	B	B	B	B	-	A	B	A
732		Excalibur_c13573_230	55.8661		1B	208.49																2BL-8050549			A	A	B	A	B	A	A	B	A	B	A	A	A	A	B	B	A	B	B	B	B	-	A	B	A
733		BobWhite_c3771_441	55.8661		1B	200.42																1DS-1886991			A	A	B	A	B	A	A	B	A	B	A	A	A	A	B	B	A	B	B	B	B	-	A	B	A
734		BobWhite_c4236_410	55.8661		1B	209.95					1B	41.3										1DL-2275918			A	A	B	A	B	A	A	B	A	B	A	A	A	A	B	B	A	B	B	B	B	-	A	B	A
735		BobWhite_c8218_162	55.8661		1B	200.42																1DS-1886991			A	A	B	A	B	A	A	B	A	B	A	A	A	A	B	B	A	B	B	B	B	-	A	B	A
736		BS00011465_51	55.8661		1B	208.49																1BL-3891989			A	A	B	A	B	A	A	B	A	B	A	A	A	A	B	B	A	B	B	B	B	-	A	B	A
737		BS00051105_51	55.8661		1B	201.25					1B	39.7										1BS-3483538			A	A	B	A	B	A	A	B	A	B	A	A	A	A	B	B	A	B	B	B	B	-	A	B	A
738		BS00065815_51	55.8661		1B	206.01																1BS-3415017			A	A	B	A	B	A	A	B	A	B	A	A	A	A	B	B	A	B	B	B	B	-	A	B	A
739		BS00075036_51	55.8661		1B	195.12					1B	41.3										1DL-2251508			A	A	B	A	B	A	A	B	A	B	A	A	A	A	B	B	A	B	B	B	B	A	A	B	A
740		Excalibur_c20610_149	55.8661		1B	201.25																1BS-3428510			A	A	B	A	B	A	A	B	A	B	A	A	A	A	B	B	A	B	B	B	B	A	A	B	A
741		Excalibur_c89515_95	55.8661		1B	201.12					1B	40.5										4BL-6987817			A	A	B	A	B	A	A	B	A	B	A	A	A	A	B	B	A	B	B	B	B	A	A	B	A
742		Ku_c2115_541	55.8661				1															1DL-2264919			A	A	B	A	B	A	A	B	A	B	A	A	A	A	B	B	A	B	B	B	B	A	A	B	A
743		Kukri_c7647_1122	55.8661		1B	201.43																1BS-380803			A	A	B	A	B	A	A	B	A	B	A	A	A	A	B	B	A	B	B	B	B	A	A	B	A
744		RAC875_c10659_570	55.8661		1B	201.43					1B	40.5										1BS-380803			A	A	B	A	B	A	A	B	A	B	A	A	A	A	B	B	A	B	B	B	B	A	A	B	A
745		Excalibur_c30762_713	55.8661		1B	206.01																6BS-3017557			A	A	B	A	B	A	A	B	A	B	A	A	A	A	B	B	A	B	B	B	B	A	A	B	A
746		BobWhite_c1456_615	55.8661		1B	208.49																1BL-3920351			A	A	B	A	B	A	A	B	A	B	A	A	A	A	B	B	A	B	B	B	B	-	A	B	A
747		tplb0024i20_953	55.8661				1															1BL-3826537			A	A	B	A	B	A	A	B	A	B	A	A	A	A	B	B	A	B	B	B	B	-	A	B	A
748		Tdurum_contig61425_242	55.8661		1B	208.49																1BL-3891989			A	A	B	A	B	A	A	B	A	B	A	A	A	A	B	B	A	B	B	B	B	-	A	B	A
749		RAC875_c44452_438	55.8661		1B	208.49					1B	41.3										1DL-2251508			A	A	B	A	B	A	A	B	A	B	A	A	A	A	B	B	A	B	B	B	B	-	A	B	A
750		RAC875_c30149_220	55.8661		1B	195.12																1DS-1884159			A	A	B	A	B	A	A	B	A	B	A	A	A	A	B	B	A	B	B	B	B	-	A	B	A
751		RAC875_c14049_376	55.8661				1															1AS-41771			A	A	B	A	B	A	A	B	A	B	A	A	A	A	B	B	A	B	B	B	B	-	A	B	A
752		Ra_c23839_884	55.8661		1B	210.15					1B	41.3										1BL-3870181			A	A	B	A	B	A	A	B	A	B	A	A	A	A	B	B	A	B	B	B	B	-	A	B	A
753		Kukri_rep_c101550_113	55.8661		1B	208.49																1DL-2254224			A	A	B	A	B	A	A	B	A	B	A	A	A	A	B	B	A	B	B	B	B	-	A	B	A
754		IAAV4916	55.8661		1A	70.7851																1AL-3959546			A	A	B	A	B	A	A	B	A	B	A	A	A	A	B	B	A	B	B	B	B	-	A	B	A
755		IAAV2764	55.8661		1B	64.8908																1BL-3882861			A	A	B	A	B	A	A	B	A	B	A	A	A	A	B	B	A	B	B	B	B	-	A	B	A
756		GENE-2162_749	55.8661		1B	204.86																4DL-14385465			A	A	B	A	B	A	A	B	A	B	A	A	A	A	B	B	A	B	B	B	B	-	A	B	A
757		GENE-0227_217	55.8661		1B	206.01					1B	41.3										1AL-3846208			A	A	B	A	B	A	A	B	A	B	A	A	A	A	B	B	A	B	B	B	B	-	A	B	A
758		Excalibur_rep_c106001_513	55.8661		1B	206.01																1AL-3937954			A	A	B	A	B	A	A	B	A	B	A	A	A	A	B	B	A	B	B	B	B	-	A	B	A
759		BS00086576_51	55.8661		1B	201.25																1BS-3422470			A	A	B	A	B	A	A	B	A	-	A	A	A	A	B	B	A	B	B	B	B	-	A	B	A
760		BS00035690_51	55.8661		1B	201.43																1BS-3451673			A	A	B	A	B	A	A	B	A	-	A	A	A	A	B	B	A	B	B	B	B	-	A	B	A
761		BS00022670_51	55.8661		1B	212.19																			A	A	B	A	B	A	A	B	A	-	A	A	A	A	B	B	A	B	B	B	B	-	A	B	A
762		wsnp_RFL_Contig2794_2564017	55.8661		1B	206.01		1B	52.95													1DL-738302			A	A	B	A	B	A	A	B	A	-	A	A	A	A	B	B	A	B	B	B	B	-	A	B	A
763		wsnp_BF291549B_Ta_1_1	55.8661		1B	201.43		1B	47.51													1BS-3413085			A	A	B	A	B	A	A	B	A	-	A	A	A	A	B	B	A	B	B	B	B	-	A	B	A
764		Ra_c455_283	55.8661		1B	201.25																1BS-3468154			A	A	B	A	B	A	A	B	A	-	A	A	A	A	B	B	A	B	B	B	B	-	A	B	A
765		Kukri_c84940_106	55.8661		1B	206.01					1B	41.3										1BL-3825938			A	A	B	A	B	A	A	B	A	-	A	A	A	A	B	B	A	B	B	B	B	-	A	B	A
766		Ku_c2189_853	55.8661		1B	201.25																1BS-3414552			A	A	B	A	B	A	A	B	A	-	A	A	A	A	B	B	A	B	B	B	B	-	A	B	A
767		BS00110104_51	55.8661		1B	202.06					1B	40.5										1BS-1895008			A	A	B	A	B	A	A	B	A	-	A	A	A	A	B	B	A	B	B	B	B	-	A	B	A
768		BS00068512_51	55.8661		1B	208.49																1BS-2223677			A	A	B	A	B	A	A	B	A	-	A	A	A	A	B	B	A	B	B	B	B	-	A	B	A
769		BS00068246_51	55.8661		1B	208.49																1BS-3463315			A	A	B	A	B	A	A	B	A	-	A	A	A	A	B	B	A	B	B	B	B	-	A	B	A
770		BS00066444_51	55.8661				1															1BL-3850532			A	A	B	A	B	A	A	B	A	-	A	A	A	A	B	B	A	B	B	B	B	-	A	B	A
771		BS00066165_51	55.8661		1B	208.49					1B	40.5										1BS-3445781			A	A	B	A	B	A	A	B	A	-	A	A	A	A	B	B	A	B	B	B	B	-	A	B	A
772		BS00063574_51	55.8661		1B	201.43																1BS-3451897			A	A	B	A	B	A	A	B	A	-	A	A	A	A	B	B	A	B	B	B	B	-	A	B	A
773		BS00063573_51	55.8661		1B	201.43																1BS-3451897			A	A	B	A	B	A	A	B	A	-	A	A	A	A	B	B	A	B	B	B	B	-	A	B	A
774		BS00023044_51	55.8661		1B	201.12																1BS-3463337			A	A	B	A	B	A	A	B	A	-	A	A	A	A	B	B	A	B	B	B	B	-	A	B	A
775		CAP11_c6999_233	55.8661		1B	200.29																1BS-3468508			A	A	B	A	B	A	A	B	A	-	A	A	A	A	B	B	A	B	B	B	B	-	A	B	A
776		wsnp_BE637864B_Ta_1_1	55.8661		1B	200.42		1B	49.02													1BS-1494397			A	A	B	A	B	A	A	B	A	-	A	A	A	A	B	B	A	B	B	B	B	-	A	B	A
777		TA004947-0758	55.8661		1B	212.19																5BL-10919223			A	A	B	A	B	A	A	B	A	-	A	A	A	A	B	B	A	B	B	B	B	-	A	B	A
778		RAC875_c8849_134	55.8661		1B	202.06					1B	40.5										1BS-1491348			A	A	B	A	B	A	A	B	A	-	A	A	A	A	B	B	A	B	B	B	B	-	A	B	A
779		RAC875_c60360_389	55.8661		1B	201.12					1B	40.5										1BS-3425427			A	A	B	A	B	A	A	B	A	-	A	A	A	A	B	B	A	B	B	B	B	-	A	B	A
780		Ra_c7745_1438	55.8661		1B	206.01					1B	41.3										1BL-3837612			A	A	B	A	B	A	A	B	A	-	A	A	A	A	B	B	A	B	B	B	B	-	A	B	A
781		Kukri_rep_c101799_95	55.8661		1B	207.14																1DS-1882855			A	A	B	A	B	A	A	B	A	-	A	A	A	A	B	B	A	B	B	B	B	-	A	B	A
782		wsnp_BE443531B_Ta_1_1	55.8661		1B	206.69		1B	47.51													1BS-3482764			A	A	B	A	B	A	A	B	A	-	A	-	A	A	B	B	A	B	B	B	B	-	-	B	A
783		BS00069611_51	55.8661				1															1BS-3483538			A	A	B	A	B	A	A	B	A	-	A	A	A	A	B	B	A	B	B	B	B	A	-	B	A
784		RAC875_c3457_303	55.8661		1B	208.49																1DL-2268293			A	A	B	A	B	A	A	B	A	B	A	A	A	A	B	B	A	B	B	B	B	-	-	B	A
785		Kukri_c12936_1505	55.8661		1B	208.49																5BL-10729446			A	A	B	A	B	A	A	B	A	B	A	A	A	A	B	B	A	B	B	B	B	-	-	B	A
786		TA013374-0567	55.8661		1B	207.14																1DL-2245102			A	A	B	A	B	A	A	B	A	B	A	A	A	A	B	B	A	B	B	B	B	-	-	B	A
787		Tdurum_contig28316_228	58.1404		1B	227.17																1BL-3859026			A	A	B	A	B	A	A	B	A	B	A	A	A	A	B	B	B	B	B	B	B	-	A	A	A
788		TA001197-0204	58.1404		1B	227.17																1BL-3838543			A	A	B	A	B	A	A	B	A	B	A	A	A	A	B	B	B	B	B	B	B	-	A	A	A
789		GENE-0107_807	58.1404		1B	240.49																1BL-3804689			A	A	B	A	B	A	A	B	A	B	A	A	A	A	B	B	B	B	B	B	B	-	A	A	A
790		BobWhite_c25014_310	58.1404				1															1BL-3851175			A	A	B	A	B	A	A	B	A	B	A	A	A	A	B	B	B	B	B	B	B	-	A	A	A
791		wsnp_Ex_c6611_11452297	58.1404		1B	240.49		1B	89.82													1BL-3804689			A	A	B	A	B	A	A	B	A	B	A	A	A	A	B	B	B	B	B	B	B	-	A	A	A
792		Tdurum_contig15593_407	58.1404		1B	227.17																1BL-3838543			A	A	B	A	B	A	A	B	A	B	A	A	A	A	B	B	B	B	B	B	B	-	A	A	A
793		TA004407-0898	58.1404		1B	224.75					1B	42.9										5BL-10741013			A	A	B	A	B	A	A	B	A	B	A	A	A	A	B	B	B	B	B	B	B	B	A	A	A
794		wsnp_Ra_c6724_11703420	58.1404		1B	226.72		1B	72.11													1BL-3902242			A	A	B	A	B	A	A	B	A	B	A	A	A	A	B	B	B	B	B	B	B	B	A	A	A
795		wsnp_Ex_rep_c69986_68942834	58.1404		1B	223.77		1B	75.19													5BL-1641914			A	A	B	A	B	A	A	B	A	B	A	A	A	A	B	B	B	B	B	B	B	B	A	A	A
796		wsnp_CAP11_c76_113375	58.1404		1B	226.95		1B	72.11													5BL-2995779			A	A	B	A	B	A	A	B	A	B	A	A	A	A	B	B	B	B	B	B	B	B	A	A	A
797		Tdurum_contig25641_409	58.1404		1B	226.72																1AL-3897639			A	A	B	A	B	A	A	B	A	B	A	A	A	A	B	B	B	B	B	B	B	B	A	A	A
798		Tdurum_contig48171_189	58.1404		1B	218.35																1BL-3893398			A	A	B	A	B	A	A	B	A	B	A	A	A	A	B	B	B	B	B	B	B	-	A	A	A
799		Tdurum_contig20191_171	58.1404		1B	224.75																1BL-3897085			A	A	B	A	B	A	A	B	A	B	A	A	A	A	B	B	B	B	B	B	B	A	A	A	A
800		RFL_Contig5706_1294	58.1404		1B	224.75																1BL-3830409			A	A	B	A	B	A	A	B	A	B	A	A	A	A	B	B	B	B	B	B	B	-	A	A	A
801		Ku_c10106_313	58.1404		1B	224.75																5BL-1621671			A	A	B	A	B	A	A	B	A	B	A	A	A	A	B	B	B	B	B	B	B	-	A	A	A
802		JD_c6360_288	58.1404		1B	219.33					1B	41.3										1DL-1742212			A	A	B	A	B	A	A	B	A	B	A	A	A	A	B	B	B	B	B	B	B	-	A	A	A
803		IAAV2287	58.1404				1															1BL-3816605			A	A	B	A	B	A	A	B	A	B	A	A	A	A	B	B	B	B	B	B	B	-	A	A	A
804		BS00078228_51	58.1404		1B	220.59					1B	41.3										1BL-3790873			A	A	B	A	B	A	A	B	A	B	A	A	A	A	B	B	B	B	B	B	B	-	A	A	A
805		Tdurum_contig59449_400	58.1404		1B	230.29					1B	43.7										1BL-3837996			A	A	B	A	B	A	A	B	A	B	A	A	A	A	B	B	B	B	B	B	B	-	A	A	A
806		Tdurum_contig59449_1462	58.1404		1B	240.49																5BL-1443629			A	A	B	A	B	A	A	B	A	B	A	A	A	A	B	B	B	B	B	B	B	-	A	A	A
807		Tdurum_contig30195_318	58.1404		1B	238.2																1BL-3796830			A	A	B	A	B	A	A	B	A	B	A	A	A	A	B	B	B	B	B	B	B	-	A	A	A
808		RAC875_s105188_92	58.1404		1B	224.75																1BL-3797873			A	A	B	A	B	A	A	B	A	B	A	A	A	A	B	B	B	B	B	B	B	-	A	A	A
809		RAC875_rep_c74070_518	58.1404		1B	223.77					1B	42.9										5BL-1641914			A	A	B	A	B	A	A	B	A	B	A	A	A	A	B	B	B	B	B	B	B	-	A	A	A
810		RAC875_c5556_328	58.1404		1B	239.59																5BL-10922627			A	A	B	A	B	A	A	B	A	B	A	A	A	A	B	B	B	B	B	B	B	-	A	A	A
811		Kukri_c51474_334	58.1404		1B	224.75																1BL-3874898			A	A	B	A	B	A	A	B	A	B	A	A	A	A	B	B	B	B	B	B	B	-	A	A	A
812		IACX1705	58.1404				1															5BL-5237941			A	A	B	A	B	A	A	B	A	B	A	A	A	A	B	B	B	B	B	B	B	-	A	A	A
813		wsnp_Ex_rep_c69986_68942866	58.1404		1B	223.77		1B	75.19													1BL-3795294			A	A	B	A	B	A	A	B	A	B	A	A	A	A	B	B	B	B	B	B	B	B	A	A	A
814		wsnp_Ex_c6611_11451949	58.1404		1B	240.49		1B	89.32													1BL-3804689			A	A	B	A	B	A	A	B	A	B	A	A	A	A	B	B	B	B	B	B	B	B	A	A	A
815		wsnp_Ex_c17452_26163496	58.1404		1B	226.72		1B	72.11													5BL-10920225			A	A	B	A	B	A	A	B	A	B	A	A	A	A	B	B	B	B	B	B	B	B	A	A	A
816		Tdurum_contig44232_132	58.1404		1B	231.25																1BL-3911211			A	A	B	A	B	A	A	B	A	B	A	A	A	A	B	B	B	B	B	B	B	B	A	A	A
817		Tdurum_contig29363_511	58.1404		1B	231.25																1BL-3916576			A	A	B	A	B	A	A	B	A	B	A	A	A	A	B	B	B	B	B	B	B	B	A	A	A
818		TA003238-0490	58.1404		1B	223.77																1BL-3837996			A	A	B	A	B	A	A	B	A	B	A	A	A	A	B	B	B	B	B	B	B	B	A	A	A
819		RAC875_c51240_89	58.1404				1															5BL-10762843			A	A	B	A	B	A	A	B	A	B	A	A	A	A	B	B	B	B	B	B	B	B	A	A	A
820		Ra_c34433_417	58.1404		1B	224.75																1BL-3871538			A	A	B	A	B	A	A	B	A	B	A	A	A	A	B	B	B	B	B	B	B	B	A	A	A
821		Kukri_c50572_263	58.1404		1B	240.49																1BL-3814237			A	A	B	A	B	A	A	B	A	B	A	A	A	A	B	B	B	B	B	B	B	B	A	A	A
822		Kukri_c4951_503	58.1404		1B	226.72																1BL-3850459			A	A	B	A	B	A	A	B	A	B	A	A	A	A	B	B	B	B	B	B	B	B	A	A	A
823		GENE-1150_214	58.1404				1															1BL-3846155			A	A	B	A	B	A	A	B	A	B	A	A	A	A	B	B	B	B	B	B	B	B	A	A	A
824		BS00011390_51	58.1404		1B	218.35																1BL-3806068			A	A	B	A	B	A	A	B	A	B	A	A	A	A	B	B	B	B	B	B	B	-	A	A	A
825		BS00073530_51	58.1404		1B	240.49																1BL-3821194			A	A	B	A	B	A	A	B	A	B	A	A	A	A	B	B	B	B	B	B	B	-	A	A	A
826		wsnp_BE443930B_Ta_2_2	58.1404		1B	227.17		1B	76.93													5BL-10806929			A	A	B	A	B	A	A	B	A	B	A	A	A	A	B	B	B	B	B	B	B	-	A	A	A
827		wsnp_Ex_c2025_3799847	58.1404		1B	224.75		1B	75.19													1BL-3797873			A	A	B	A	B	A	A	B	A	B	A	A	A	A	B	B	B	B	B	B	B	-	A	A	A
828		wsnp_Ex_c3681_6715277	58.1404		1B	224.75		1B	74.63													1BL-3797873			A	A	B	A	B	A	A	B	A	B	A	A	A	A	B	B	B	B	B	B	B	-	A	A	A
829		BS00041355_51	58.1404		1B	239.59					1B	45.3													A	A	B	A	B	A	A	B	A	B	A	A	A	A	B	B	B	B	B	B	B	-	A	A	A
830		BS00032364_51	58.1404		1B	226.95																1BL-3903389			A	A	B	A	B	A	A	B	A	B	A	A	A	A	B	B	B	B	B	B	B	-	A	A	A
831		wsnp_Ra_c2027_3943938	58.1404		1B	224.75		1B	74.63													1BL-3797873			A	A	B	A	B	A	A	B	A	B	A	A	A	A	B	B	B	B	B	B	B	-	A	A	A
832		wsnp_Ex_c3681_6716255	58.1404		1B	224.75		1B	74.63													1BL-3797873			A	A	B	A	B	A	A	B	A	B	A	A	A	A	B	B	B	B	B	B	B	-	A	A	A
833		Kukri_rep_c106158_230	58.1404		1B	240.49																1BL-3898326			A	A	B	A	B	A	A	B	A	B	A	A	A	A	B	B	B	B	B	B	B	-	A	A	A
834		IAAV4866	58.1404		1B	69.7668																			A	A	B	A	B	A	A	B	A	B	A	A	A	A	B	B	B	B	B	B	B	-	A	A	A
835		CAP12_c1981_78	58.1404		1B	224.75																1BL-3919868			A	A	B	A	B	A	A	B	A	B	A	A	A	A	B	B	B	B	B	B	B	-	A	A	A
836		BS00110480_51	58.1404		1B	218.35																5BL-10712792			A	A	B	A	B	A	A	B	A	-	A	A	A	A	B	B	B	B	B	B	B	-	A	A	A
837		BS00071465_51	58.1404		1B	226.95																1DL-2265292			A	A	B	A	B	A	A	B	A	-	A	A	A	A	B	B	B	B	B	B	B	-	A	A	A
838		BS00069723_51	58.1404		1B	224.75					1B	42.9										1BL-3879911			A	A	B	A	B	A	A	B	A	-	A	A	A	A	B	B	B	B	B	B	B	-	A	A	A
839		BS00067146_51	58.1404				1															1BL-671398			A	A	B	A	B	A	A	B	A	-	A	A	A	A	B	B	B	B	B	B	B	-	A	A	A
840		BS00023142_51	58.1404		1B	227.17																5BL-8552485			A	A	B	A	B	A	A	B	A	-	A	A	A	A	B	B	B	B	B	B	B	-	A	A	A
841		BS00005206_51	58.1404				1															1BL-3881014			A	A	B	A	B	A	A	B	A	-	A	A	A	A	B	B	B	B	B	B	B	-	A	A	A
842		IACX626	58.1404				1															1BL-3897439			A	A	B	A	B	A	A	B	A	-	A	A	A	A	B	B	B	B	B	B	B	-	A	A	A
843		wsnp_JD_c4485_5618761	58.1404		1B	224.75		1B	72.11													1BL-3900430			A	A	B	A	B	A	A	B	A	-	A	A	A	A	B	B	B	B	B	B	B	-	A	A	A
844		wsnp_Ex_c52474_56060204	58.1404		1B	226.95		1B	72.11													1BL-3891521			A	A	B	A	B	A	A	B	A	-	A	A	A	A	B	B	B	B	B	B	B	-	A	A	A
845		RAC875_c87890_234	58.1404		1B	230.29					1B	43.7										1BL-3837996			A	A	B	A	B	A	A	B	A	-	A	A	A	A	B	B	B	B	B	B	B	-	A	A	A
846		IAAV5704	58.1404		1B	70.0795					1B	9.1										1BL-3790929			A	A	B	A	B	A	A	B	A	-	A	A	A	A	B	B	B	B	B	B	B	-	A	A	A
847		wsnp_Ex_rep_c68712_67571580	58.1404		1B	224.75		1B	74.63													1BL-3829348			A	A	B	A	B	A	A	B	A	B	A	A	A	A	B	B	B	B	B	B	B	-	A	A	A
848		BS00034925_51	58.1404		1B	226.95																1BL-3859026			A	A	B	A	B	A	A	B	A	B	A	A	A	A	B	B	B	B	B	B	B	-	A	A	A
849		RAC875_c38410_95	58.1404		1B	221.5																7BS-3156576			A	A	B	A	B	A	A	B	A	B	A	A	A	A	B	B	B	B	B	B	B	A	A	A	A
850		BS00022089_51	58.1404		1B	220.59					1B	41.3										1BL-3852979			A	A	B	A	B	A	A	B	A	B	A	A	A	A	B	B	B	B	B	B	B	-	A	A	A
851		BobWhite_rep_c66032_270	58.1404		1B	226.95																1DL-2287180			A	A	B	A	B	A	A	B	A	B	A	A	A	A	B	B	B	B	B	B	B	-	A	A	A
852		BS00012051_51	58.1404		1B	220.59																1AL-3918941			A	A	B	A	B	A	A	B	A	B	A	A	A	A	B	B	B	B	B	B	B	-	A	A	A
853		Tdurum_contig44255_814	58.1404		1B	230.29																1BL-3833717			A	A	B	A	B	A	A	B	A	B	A	A	A	A	B	B	B	B	B	B	B	-	A	A	A
854		Tdurum_contig28316_442	58.1404		1B	226.95																1BL-3859026			A	A	B	A	B	A	A	B	A	B	A	A	A	A	B	B	B	B	B	B	B	-	A	A	A
855		RFL_Contig2270_1560	58.1404		1B	230.29																1AL-3923109			A	A	B	A	B	A	A	B	A	B	A	A	A	A	B	B	B	B	B	B	B	-	A	A	A
856		Kukri_c42335_438	58.1404		1B	229.96																5BL-6222675			A	A	B	A	B	A	A	B	A	B	A	A	A	A	B	B	B	B	B	B	B	-	A	A	A
857		Kukri_c34894_112	58.1404				1															5BL-10899696			A	A	B	A	B	A	A	B	A	B	A	A	A	A	B	B	B	B	B	B	B	-	A	A	A
858		GENE-0136_82	58.1404		1B	220.59					1B	41.3										1BL-3870135			A	A	B	A	B	A	A	B	A	B	A	A	A	A	B	B	B	B	B	B	B	-	A	A	A
859		Excalibur_c50665_1323	58.1404		1B	226.95																1DL-2277261			A	A	B	A	B	A	A	B	A	B	A	A	A	A	B	B	B	B	B	B	B	-	A	A	A
860		Excalibur_c42588_225	58.1404		7B	365.23																3B-10694548			A	A	B	A	B	A	A	B	A	B	A	A	A	A	B	B	B	B	B	B	B	A	A	A	A
861		wsnp_CAP11_c631_419930	58.1404		1B	222.3		1B	70.26													1BL-3860855			A	A	B	A	B	A	A	B	A	B	A	A	A	A	B	B	B	B	B	B	B	A	A	A	A
862		tplb0024i15_1754	58.1404		1B	239.98					1B	45.3										1BL-3906048			A	A	B	A	B	A	A	B	A	B	A	A	A	A	B	B	B	B	B	B	B	A	A	A	A
863		Tdurum_contig59449_249	58.1404		1B	230.29					1B	43.7										5BL-5020226			A	A	B	A	B	A	A	B	A	B	A	A	A	A	B	B	B	B	B	B	B	-	A	A	A
864		RAC875_c56417_377	58.1404		1B	226.95																1BL-3890883			A	A	B	A	B	A	A	B	A	B	A	A	A	A	B	B	B	B	B	B	B	-	A	A	A
865		Kukri_rep_c73393_848	58.1404		1B	224.75																1AL-3941564			A	A	B	A	B	A	A	B	A	B	A	A	A	A	B	B	B	B	B	B	B	-	A	A	A
866		IACX5764	58.1404		1B	217.47																5BL-10787793			A	A	B	A	B	A	A	B	A	B	A	A	A	A	B	B	B	B	B	B	B	-	A	A	A
867		GENE-0505_443	58.1404		1B	226.95																1AL-3779972			A	A	B	A	B	A	A	B	A	B	A	A	A	A	B	B	B	B	B	B	B	-	A	A	A
868		BS00110052_51	58.1404		1B	223.77																1DL-2250442			A	A	B	A	B	A	A	B	A	B	A	A	A	A	B	B	B	B	B	B	B	-	A	A	A
869		wsnp_BE443332B_Ta_2_2	58.1404		1B	227.17		1B	78.71													1DL-2287180			A	A	B	A	B	A	A	B	A	B	A	A	A	A	B	B	B	B	B	B	B	-	A	A	A
870		wsnp_BE446240B_Ta_2_3	58.1404		1B	226.95		1B	79.05													1BL-3841192			A	A	B	A	B	A	A	B	A	B	A	A	A	A	B	B	B	B	B	B	B	-	A	A	A
871		wsnp_Ex_c34966_43196962	58.1404		1B	224.75		1B	73.12													1DL-2230199			A	A	B	A	B	A	A	B	A	B	A	A	A	A	B	B	B	B	B	B	B	-	A	A	A
872		wsnp_Ex_c8865_14815305	58.1404		1B	224.75		1B	70.76													1BL-3814651			A	A	B	A	B	A	A	B	A	B	A	A	A	A	B	B	B	B	B	B	B	-	A	A	A
873		wsnp_Ra_c2027_3945713	58.1404		1B	224.75		1B	74.63													1BL-3797873			A	A	B	A	B	A	A	B	A	B	A	A	A	A	B	B	B	B	B	B	B	-	A	A	A
874		wsnp_Ra_c2027_3945764	58.1404		1B	224.75		1B	74.63													1BL-3797873			A	A	B	A	B	A	A	B	A	B	A	A	A	A	B	B	B	B	B	B	B	-	A	A	A
875		wsnp_Ra_c8484_14372772	58.1404		1B	224.75		1B	72.11													1BL-3910493			A	A	B	A	B	A	A	B	A	B	A	A	A	A	B	B	B	B	B	B	B	-	A	A	A
876		BS00033681_51	58.1404		1B	220.59					1B	41.3													A	A	B	A	B	A	A	B	A	-	A	A	A	A	B	B	B	B	B	B	B	-	A	A	A
877		BS00093841_51	58.1404		1B	218.35					1B	41.3										1BL-3915171			A	A	B	A	B	A	A	B	A	-	A	A	A	A	B	B	B	B	B	B	B	-	A	A	A
878		BS00095568_51	58.1404		1B	224.75					1B	42.9										1BL-3909953			A	A	B	A	B	A	A	B	A	-	A	A	A	A	B	B	B	B	B	B	B	-	A	A	A
879		Ra_c3083_982	58.1404		1B	224.75																1BL-3800583			A	A	B	A	B	A	A	B	A	-	A	A	A	A	B	B	B	B	B	B	B	A	A	A	A
880		tplb0023b14_704	58.1404		1B	224.75																1BL-3826719			A	A	B	A	B	A	A	B	A	-	A	A	A	A	B	B	B	B	B	B	B	A	A	A	A
881		wsnp_Ku_c4951_8856170	58.1404		1B	224.75		1B	72.11													1BL-3850459			A	A	B	A	B	A	A	B	A	-	A	A	A	A	B	B	B	B	B	B	B	A	A	A	A
882		wsnp_Ra_c8484_14372815	58.1404		1B	223.77		1B	72.11		1B	42.9										1AL_v2-3933825			A	A	B	A	B	A	A	B	A	-	A	A	A	A	B	B	B	B	B	B	B	A	A	A	A
883		IAAV5744	58.1404		1B	69.7668																5AL-2788628			A	A	B	A	B	A	-	B	A	B	A	A	A	A	B	B	B	B	B	B	B	A	A	A	A
884		wsnp_Ex_c17452_26163465	58.1404		1B	224.75		1B	72.11													1AL_v2-3933825			A	A	B	A	B	A	A	B	A	-	A	A	A	A	B	B	B	B	B	B	B	A	A	A	A
885		Tdurum_contig70304_781	58.1404		1B	224.75																1BL-3811941			A	A	B	A	B	A	A	B	A	-	A	A	A	A	B	B	B	B	B	B	B	A	A	A	A
886		Tdurum_contig28305_106	58.1404				1															1BL-3858896			A	A	B	A	B	A	A	B	A	-	A	A	A	A	B	B	B	B	B	B	B	-	A	A	A
887		TA003801-1144	58.1404		1B	221.8																1BL-3842867			A	A	B	A	B	A	A	B	A	-	A	A	A	A	B	B	B	B	B	B	B	-	A	A	A
888		Kukri_c75097_56	58.1404				1															1BL-3917605			A	A	B	A	B	A	A	B	A	-	A	A	A	A	B	B	B	B	B	B	B	-	A	A	A
889		IAAV8763	58.1404				1															1BL-3807078			A	A	B	A	B	A	A	B	A	-	A	A	A	A	B	B	B	B	B	B	B	-	A	A	A
890		IACX3408	58.1404		1B	239.59					1B	45.3										1BL-3916576			A	A	B	A	B	A	A	B	A	-	A	A	A	A	B	B	B	B	B	B	B	-	A	A	A
891		IACX1776	58.1404				1															1BL-3841192			A	A	B	A	B	A	A	B	A	-	A	A	A	A	B	B	B	B	B	B	B	-	A	A	A
892		CAP7_c3456_113	58.1404		1B	227.17																1BL-3917809			A	A	B	A	B	A	A	B	A	-	A	A	A	A	B	B	B	B	B	B	B	-	A	A	A
893		Tdurum_contig28668_124	58.1404		1B	221.5																1BL-3807262			A	A	B	A	B	A	A	B	A	-	A	A	A	-	B	B	B	B	B	B	B	-	A	A	A
894		wsnp_JD_c4641_5774711	58.1404		1B	224.75		1B	79.82													1BL-2970142			A	A	B	A	B	A	A	B	A	-	A	A	A	A	B	B	B	B	B	B	B	-	A	A	A
895		wsnp_CAP7_c940_480745	58.1404		1B	224.75		1B	73.12													1BL-3790929			A	A	B	A	B	A	A	B	A	-	A	A	A	A	B	B	B	B	B	B	B	-	A	A	A
896		Kukri_c32430_109	58.1404		1B	240.49																1BL-3804689			A	A	B	A	B	A	A	B	A	-	A	A	A	A	B	B	B	B	B	B	B	-	A	A	A
897		GENE-3626_308	58.1404		1B	223.77					1B	42.9										4AL-7080329			A	A	B	A	B	A	A	B	A	-	A	A	A	A	B	B	B	B	B	B	B	-	A	A	A
898		CAP7_s12849_67	58.1404		1B	224.75																1BL-2970142			A	A	B	A	B	A	A	B	A	-	A	A	A	A	B	B	B	B	B	B	B	-	A	A	A
899		CAP11_rep_c5039_201	58.1404		1B	223.77					1B	42.9										1DL-2250442			A	A	B	A	B	A	A	B	A	-	A	A	A	A	B	B	B	B	B	B	B	-	A	A	A
900		wsnp_Ku_c39862_48205590	58.1404		1B	240.49		1B	88.42													1BL-3804689			A	A	B	A	B	A	A	B	A	B	A	A	A	A	B	B	B	B	B	B	B	-	A	A	A
901		wsnp_Ex_c852_1657319	58.1404		1B	223.77		1B	75.19		1B	42.9										1BL-3853817			A	A	B	A	B	A	A	B	A	B	A	A	A	A	B	B	B	B	B	B	B	-	A	A	A
902		wsnp_Ex_c22006_31180883	58.1404		1B	226.95		1B	72.11													1BL-3818264			A	A	B	A	B	A	A	B	A	B	A	A	A	A	B	B	B	B	B	B	B	-	A	A	A
903		wsnp_Ex_rep_c67036_65492436	58.1404		1B	224.75		1B	72.11													1BL-3910493			A	A	B	A	B	A	A	B	A	B	A	A	A	A	B	B	B	B	B	B	B	-	A	A	A
904		BS00041947_51	58.1404		1B	218.35																			A	A	B	A	B	A	A	B	A	B	A	A	A	A	B	B	B	B	B	B	B	B	A	A	A
905		BS00023113_51	58.1404				1																		A	A	B	A	B	A	A	B	A	B	A	A	A	A	B	B	B	B	B	B	B	B	A	A	A
906		BobWhite_c346_253	58.1404				1															1BL-3888344			A	A	B	A	B	A	A	B	A	B	A	A	A	A	B	B	B	B	B	B	B	B	A	A	A
907		wsnp_CAP11_c4558_2144436	58.1404					1B	73.62																A	-	B	A	B	A	A	B	A	B	A	-	A	A	B	B	B	B	B	B	B	B	-	A	A
908		Ra_c25590_1406	59.3602		1B	240.49																1BL-3837385			A	A	A	A	B	A	A	B	A	-	A	A	A	A	B	B	B	B	B	B	B	-	A	A	A
909		BS00022124_51	59.3602		1B	237.17																1BL-3760097			A	A	A	A	B	A	A	B	A	-	A	A	A	A	B	B	B	B	B	B	B	-	A	A	A
910		wsnp_Ra_c19148_28288923	59.3602		1B	238.2		1B	96.5													1BL-3797980			A	A	A	A	B	A	A	B	A	-	A	A	A	A	B	B	B	B	B	B	B	-	A	A	A
911		wsnp_Ra_c11232_18256748	59.3602		1B	238.2		1B	99													1BL-3921196			A	A	A	A	B	A	A	B	A	-	A	A	A	A	B	B	B	B	B	B	B	-	A	A	A
912		wsnp_Ex_c1495_2864718	59.3602		1B	240.49		1B	99.69													1BL-3837385			A	A	A	A	B	A	A	B	A	-	A	A	A	A	B	B	B	B	B	B	B	-	A	A	A
913		wsnp_BF428726B_Ta_2_2	59.3602		1B	238.2		1B	114.02													1BL-3746605			A	A	A	A	B	A	A	B	A	-	A	A	A	A	B	B	B	B	B	B	B	-	A	A	A
914		Tdurum_contig31102_299	59.3602		1B	238.2																1BL-3856668			A	A	A	A	B	A	A	B	A	-	A	A	A	A	B	B	B	B	B	B	B	-	A	A	A
915		CAP11_c2974_53	59.3602		1B	237.17					1B	46										5BL-10764522			A	A	A	A	B	A	A	B	A	-	A	A	A	A	B	B	B	B	B	B	B	-	A	A	A
916		BS00106626_51	59.3602		1B	243.59																1BL-3803599			A	A	A	A	B	A	A	B	A	-	A	A	A	A	B	B	B	B	B	B	B	-	A	A	A
917		BS00022842_51	59.3602		1B	240.49																1BL-3846689			A	A	A	A	B	A	A	B	A	-	A	A	A	A	B	B	B	B	B	B	B	-	A	A	A
918		BobWhite_c16280_521	59.3602				1															1BL-3890538			A	A	A	A	B	A	A	B	A	-	A	A	A	A	B	B	B	B	B	B	B	-	A	A	A
919		wsnp_BE495786B_Ta_2_2	59.3602		1B	238.2		1B	94.72													1BL-3823007			A	A	A	A	B	A	A	B	A	-	A	A	A	A	B	B	B	B	B	B	B	-	-	A	A
920		Tdurum_contig60509_232	59.3602		1B	238.2																1BL-3917067			A	A	A	A	B	A	A	B	A	B	A	A	A	A	B	B	B	B	B	B	B	-	A	A	A
921		Tdurum_contig56276_226	59.3602		1B	240.49																1BL-3846689			A	A	A	A	B	A	A	B	A	B	A	A	A	A	B	B	B	B	B	B	B	-	A	A	A
922		Ra_c25590_1486	59.3602				1				1B	46										1BL-3837385			A	A	A	A	B	A	A	B	A	B	A	A	A	A	B	B	B	B	B	B	B	-	A	A	A
923		Excalibur_rep_c104902_106	59.3602		1B	242.72																1AL-3915579			A	A	A	A	B	A	A	B	A	B	A	A	A	A	B	B	B	B	B	B	B	-	A	A	A
924		IACX11291	59.3602		1B	242.72																1BL-3791415			A	A	A	A	B	A	A	B	A	B	A	A	A	A	B	B	B	B	B	B	B	-	A	A	A
925		RAC875_s110519_303	59.3602		1B	242.72																1BL-3791415			A	A	A	A	B	A	A	B	A	B	A	A	A	A	B	B	B	B	B	B	B	-	A	A	A
926		Tdurum_contig100413_237	59.3602		1B	240.49																5BL-10856387			A	A	A	A	B	A	A	B	A	B	A	A	A	A	B	B	B	B	B	B	B	B	A	A	A
927		Tdurum_contig42062_651	59.3602		1B	240.49																1AL-3817390			A	A	A	A	B	A	A	B	A	B	A	A	A	A	B	B	B	B	B	B	B	-	A	A	A
928		Tdurum_contig87938_342	59.3602		1B	242.72																5BL-10800439			A	A	A	A	B	A	A	B	A	B	A	A	A	A	B	B	B	B	B	B	B	-	A	A	A
929		wsnp_Ku_c33028_42580216	59.3602		1B	238.2		1B	99													1BL-3059064			A	A	A	A	B	A	A	B	A	B	A	A	A	A	B	B	B	B	B	B	B	-	A	A	A
930		IACX9510	59.3602		1B	242.72																1BL-3791415			A	A	A	A	B	A	A	B	A	B	A	A	A	A	B	B	B	B	B	B	B	-	A	A	A
931		wsnp_CAP11_c6264_2895652	59.3602		1B	238.2		1B	93.95													1BL-3838437			A	A	A	A	B	A	A	B	A	B	A	A	A	A	B	B	-	B	B	B	B	-	A	A	A
932		wsnp_Ra_c5088_9081927	59.3602		1B	238.2		1B	99													1BL-3059064			A	A	A	A	B	A	A	B	A	B	A	A	A	A	B	B	B	B	B	B	B	-	A	A	A
933		IACX5821	59.3602		1B	242.72																1AL-3890808			A	A	A	A	B	A	A	B	A	B	A	A	A	A	B	B	B	B	B	B	B	-	A	A	A
934		BS00000066_51	59.3602		1B	238.2																1BL-3856668			A	A	A	A	B	A	A	B	A	B	A	A	A	A	B	B	B	B	B	B	B	-	A	A	A
935		Tdurum_contig58301_336	59.3602		1B	240.49																1BL-3833567			A	A	A	A	B	A	A	B	A	B	A	A	A	A	B	B	B	B	B	B	B	B	A	A	A
936		RAC875_c8888_802	59.3602		1B	242.72																1DL-2279730			A	A	A	A	B	A	A	B	A	B	A	A	A	A	B	B	B	B	B	B	B	B	A	A	A
937		BobWhite_c15312_405	59.3602		1B	240.49																5BL-10856387			A	A	A	A	B	A	A	B	A	B	A	A	A	A	B	B	B	B	B	B	B	B	A	A	A
938		IACX9622	59.3602		1B	242.72																1BL-3791415			A	A	A	A	B	A	A	B	A	B	A	A	A	A	B	B	B	B	B	B	B	B	A	A	A
939		RAC875_c10497_231	59.3602		1B	238.2																1DL-2273104			A	A	A	A	B	A	A	B	A	B	A	A	A	A	B	B	B	B	B	B	B	-	A	A	A
940		Kukri_c559_193	59.3602		1B	242.72																1AL-3950729			A	A	A	A	B	A	A	B	A	-	A	A	A	A	B	B	B	B	B	B	B	-	A	A	A
941		wsnp_Ex_c1600_3051075	59.3602		1B	237.17		1B	93.95		1B	46										1BL-3838437			A	A	A	A	B	A	A	B	A	-	A	A	A	A	B	B	B	B	B	B	B	-	A	A	A
942		wsnp_Ex_c53976_57027635	59.3602		1B	238.2		1B	99													1BL-3059064			A	A	A	A	B	A	A	B	A	-	A	A	A	A	B	B	B	B	B	B	B	-	A	A	A
943		wsnp_BG606586B_Ta_2_13	59.3602		1B	242.72		1B	99.69																A	A	A	A	B	A	A	B	A	-	A	A	A	A	B	B	B	B	B	B	B	-	A	A	A
944		Kukri_c10239_1303	59.3602		1B	240.49																1AL-3911871			A	A	A	A	B	A	A	B	A	-	A	A	A	A	B	B	B	B	B	B	B	A	A	A	A
945		Excalibur_c48379_461	59.3602		1B	246.08																1BL-3799843			A	A	A	A	B	A	A	B	A	-	A	A	A	A	B	B	B	B	B	B	B	A	A	A	A
946		BS00010130_51	59.3602		1B	243.59																1BL-3791415			A	A	A	A	B	A	A	B	A	-	A	A	A	A	B	B	B	B	B	B	B	A	A	A	A
947		BS00022742_51	59.3602		1B	241.03																1AL-1400532			A	A	A	A	B	A	A	B	A	B	A	A	A	A	B	B	B	B	B	B	B	A	A	A	A
948		BobWhite_c16005_289	59.3602		1B	242.72																5BL-2368789			A	A	A	A	B	A	A	B	A	B	A	A	A	A	B	B	B	B	B	B	B	-	A	A	A
949		BS00036362_51	59.3602		1B	241.03																1BL-3856668			A	A	A	A	B	A	A	B	A	B	A	A	A	A	B	B	B	B	B	B	B	-	A	A	A
950		Excalibur_c30489_227	59.3602		1B	240.49																1BL-3825542			A	A	A	A	B	A	A	B	A	B	A	A	A	A	B	B	B	B	B	B	B	-	A	A	A
951		Excalibur_c34625_281	59.3602		1B	215.54																1DL-2273104			A	A	A	A	B	A	A	B	A	B	A	A	A	A	B	B	B	B	B	B	B	-	A	A	A
952		IACX9097	59.3602		1B	242.72																1BL-3791415			A	A	A	A	B	A	A	B	A	B	A	A	A	A	B	B	B	B	B	B	B	-	A	A	A
953		RAC875_c102223_220	59.3602		1B	244.91																1BL-3906813			A	A	A	A	B	A	A	B	A	B	A	A	A	A	B	B	B	B	B	B	B	-	A	A	A
954		RAC875_c37780_94	59.3602		1B	215.54																1DL-2273104			A	A	A	A	B	A	A	B	A	B	A	A	A	A	B	B	B	B	B	B	B	-	A	A	A
955		Tdurum_contig50473_889	59.3602		1B	238.05																1BL-3810267			A	A	A	A	B	A	A	B	A	B	A	A	A	A	B	B	B	B	B	B	B	-	A	A	A
956		wsnp_JD_c11014_11565501	59.3602		1B	242.72		1B	99.69													1DL-2279730			A	A	A	A	B	A	A	B	A	B	A	A	A	A	B	B	B	B	B	B	B	-	A	A	A
957		RAC875_c103682_77	59.3602		1B	238.2																1BL-3819226			A	A	A	A	B	A	A	B	A	B	A	A	A	A	B	B	B	B	B	B	B	-	A	A	A
958		RFL_Contig832_1774	59.3602				1															1DL-2255746			A	A	A	A	B	A	A	B	A	B	A	A	A	A	B	B	B	B	B	B	B	-	A	A	A
959		BS00028318_51	59.3602		1B	240.49																1BL-3760097			A	A	A	A	B	A	A	B	A	-	A	A	A	A	B	B	B	B	B	B	B	-	A	A	A
960		CAP12_c1129_220	59.3602		1B	243.59																1BL-3749232			A	A	A	A	B	A	A	B	A	-	A	A	A	A	B	B	B	B	B	B	B	-	A	A	A
961		Excalibur_c54508_64	59.3602		1B	238.2																1DL-2255746			A	A	A	A	B	A	A	B	A	-	A	A	A	A	B	B	B	B	B	B	B	-	A	A	A
962		Excalibur_rep_c103109_88	59.3602		1B	238.2																1BL-3921196			A	A	A	A	B	A	A	B	A	-	A	A	A	A	B	B	B	B	B	B	B	-	A	A	A
963		BS00039583_51	59.3602		1B	237.17																1BL-3812917			A	A	A	A	B	A	A	B	A	B	A	A	A	A	B	B	B	B	B	B	B	-	A	A	A
964		BS00064602_51	59.3602		1B	246.08																1BL-3843842			A	A	A	A	B	A	A	B	A	B	A	A	A	A	B	B	B	B	B	B	B	-	A	A	-
965		wsnp_JD_c5659_6814240	59.3602		1B	237.62		1B	93.12													1BL-3746605			A	A	A	A	B	A	A	B	A	B	A	A	A	A	B	B	B	B	B	B	B	-	A	A	A
966		wsnp_Ra_c25590_35156699	59.3602		1B	240.49		1B	99.69													1BL-3837385			A	A	A	A	B	A	A	B	A	B	A	A	A	A	B	B	B	B	B	B	B	-	A	A	A
967		BobWhite_c6803_387	59.3602		1B	238.2																5BL-10734735			A	A	A	A	B	A	A	B	A	B	A	A	A	A	B	B	B	B	B	B	B	-	A	A	A
968		Kukri_c4412_383	59.3602		1B	238.2																1DL-1244649			A	A	A	A	B	A	A	B	A	B	A	A	A	A	B	B	B	B	B	B	B	B	A	A	A
969		wsnp_Ku_c21356_31093507	59.3602		1A	240.18		1A	128.79													1AL-3869375			A	A	A	A	B	A	A	B	A	B	A	A	A	A	B	B	B	B	B	B	B	-	A	A	A
970		BS00067512_51	60.5098		1B	240.49																1BL-3918575			A	A	A	B	B	A	A	B	A	-	A	A	A	A	B	B	B	B	B	B	B	-	-	A	A
971		RFL_Contig4576_702	60.5098		1B	249.95																1AL-3974725			A	A	A	B	B	A	A	B	A	B	A	A	A	A	B	B	B	B	B	B	B	-	-	A	A
972		BS00063092_51	60.5098		1B	260.88																1BL-3809724			A	A	A	B	B	A	A	B	A	-	A	A	A	A	B	B	B	B	B	B	B	-	-	A	A
973		Tdurum_contig50499_1121	60.5098		1B	250.98																5BL-10923364			A	A	A	B	B	A	A	B	A	-	A	A	A	A	B	B	B	B	B	B	B	-	-	A	A
974		Ku_c3647_2429	60.5098		1B	250.98																1BL-3796108			A	A	A	B	B	A	A	B	A	-	A	A	A	A	B	B	B	B	B	B	B	-	A	A	A
975		Ku_c3647_769	60.5098		1B	250.98																1BL-3796108			A	A	A	B	B	A	A	B	A	B	A	A	A	A	B	B	B	B	B	B	B	-	A	A	A
976		IAAV4729	60.5098		1B	78.4498																1BL-3822419			A	A	A	B	B	A	A	B	A	B	A	A	A	A	B	B	B	B	B	B	B	-	A	A	A
977		Excalibur_c14911_976	60.5098		1B	261.96																1BL-3918200			A	A	A	B	B	A	A	B	A	-	A	A	A	A	B	B	B	B	B	B	B	-	A	A	A
978		BS00089563_51	60.5098		1B	257.66																1BL-3827854			A	A	A	B	B	A	A	B	A	-	A	A	A	A	B	B	B	B	B	B	B	-	A	A	A
979		BS00088039_51	60.5098		1B	257.66																1BL-3843653			A	A	A	B	B	A	A	B	A	-	A	A	A	A	B	B	B	B	B	B	B	A	A	A	A
980		Excalibur_c14911_466	60.5098		1B	266.71																1DL-2274561			A	A	A	B	B	A	A	B	A	B	A	A	A	A	B	B	B	B	B	B	B	A	A	A	A
981		Tdurum_contig47550_699	60.5098		1B	266.71					1B	56.4										1BL-3832499			A	A	A	B	B	A	A	B	A	B	A	A	A	A	B	B	B	B	B	B	B	A	A	A	A
982		Kukri_c7770_176	60.5098		1B	266.71					1B	56.4										1BL-3832499			A	A	A	B	B	A	A	B	A	B	A	A	A	A	B	B	B	B	B	B	B	A	A	A	A
983		Kukri_c13043_832	60.5098		1B	272.62																1BL-3912022			A	A	A	B	B	A	A	B	A	B	A	A	A	A	B	B	B	B	B	B	B	-	A	A	A
984		Kukri_c13043_1084	60.5098		1B	272.62																1BL-3912022			A	A	A	B	B	A	A	B	A	B	A	A	A	A	B	B	B	B	B	B	B	-	A	A	A
985		Ku_c33271_432	60.5098		1B	273.29																1BL-3810122			A	A	A	B	B	A	A	B	A	B	A	A	A	A	B	B	B	B	B	B	B	-	A	A	A
986		Excalibur_c32411_288	60.5098				1															5BL-10919017			A	A	A	B	B	A	A	B	A	B	A	A	A	A	B	B	B	B	B	B	B	-	A	A	A
987		BobWhite_c41673_67	60.5098		1B	250.98																1BL-3903521			A	A	A	B	B	A	A	B	A	B	A	A	A	A	B	B	B	B	B	B	B	-	A	A	A
988		wsnp_Ex_c15611_23928961	60.5098		1B	269.73		1B	126.26													5BL-10719803			A	A	A	B	B	A	A	B	A	B	A	A	A	A	B	B	B	B	B	B	B	-	A	A	A
989		RAC875_c16391_426	60.5098		1B	260.88																1AL-3957289			A	A	A	B	B	A	A	B	A	B	A	A	A	A	B	B	B	B	B	B	B	-	A	A	A
990		BobWhite_c33069_114	60.5098		6B	198.75																1BL-3903521			A	A	A	B	B	A	A	B	A	B	A	A	A	A	B	B	B	B	B	B	B	-	A	A	A
991		Kukri_c8235_371	60.5098		1B	257.66																1BL-3918167			A	A	A	B	B	A	A	B	A	B	A	A	A	A	B	B	B	B	B	B	B	B	A	A	A
992		BS00063180_51	60.5098		1B	269.73																6BL-4400953			A	A	A	B	B	A	A	B	A	B	A	A	A	A	B	B	B	B	B	B	B	B	A	A	A
993		BobWhite_c13874_167	60.5098				1															6BL-4257176			A	A	A	B	B	A	A	B	A	B	A	A	A	A	B	B	B	B	B	B	B	B	A	-	A
994		wsnp_Ex_c7585_12957020	60.5098		1B	269.73		1B	126.26		1B	56.4										1BL-3796082			A	A	A	B	B	A	A	B	A	B	A	A	A	A	B	B	B	B	B	B	B	B	A	A	A
995		Excalibur_rep_c107218_71	60.5098		1B	255.13																1BL-3845341			-	A	A	B	B	A	A	B	A	B	A	A	A	A	B	B	B	B	B	B	B	B	A	A	A
996		RAC875_c36559_1994	60.5098		1B	273.29																1BL-3796082			A	A	A	B	B	A	A	B	A	B	A	A	A	A	B	B	B	B	B	B	B	-	A	A	A
997		RAC875_c97479_160	60.5098		1B	273.29																1DL-2255320			A	A	A	B	B	A	A	B	A	B	A	A	A	A	B	B	B	B	B	B	B	-	A	A	A
998		CAP12_c2858_94	60.5098		1B	273.29																5BL-10874475			A	A	A	B	B	A	A	B	A	B	A	A	A	A	B	B	B	B	B	B	B	-	A	A	A
999		Kukri_c78052_464	60.5098				1															5BL-10746173			A	A	A	B	B	A	A	B	A	B	A	A	A	A	B	B	B	B	B	B	B	B	A	A	A
1000		Excalibur_c12994_1060	60.5098		1B	260.88																1BL-3841080			A	A	A	B	B	A	A	B	A	B	A	A	A	A	B	B	B	B	B	B	B	B	A	A	A
1001		wsnp_Ex_c5101_9053178	60.5098		1B	269.73		1B	126.26		1B	56.4										1BL-3858550			A	A	A	B	B	A	A	B	A	B	A	A	A	A	B	B	B	B	B	B	B	B	A	A	A
1002		wsnp_CAP12_c257_143515	60.5098					1B	110.62													1DL-133840			A	A	A	B	B	A	A	B	A	B	A	A	A	A	B	B	B	B	B	B	B	-	A	A	A
1003		RFL_Contig2484_1065	60.5098		1B	273.29																1DL-2234547			A	A	A	B	B	A	A	B	A	B	A	A	A	A	B	B	B	B	B	B	B	-	A	A	A
1004		RAC875_rep_c109215_398	60.5098		1B	252.06																1BL-3795890			A	A	A	B	B	A	A	B	A	B	A	A	A	A	B	B	B	B	B	B	B	-	A	A	A
1005		Kukri_rep_c70501_255	60.5098		1B	273.29																1DL-2116108			A	A	A	B	B	A	A	B	A	B	A	A	A	A	B	B	B	B	B	B	B	-	A	A	A
1006		Kukri_c9133_534	60.5098		1B	272.62																5BL-10719803			A	A	A	B	B	A	A	B	A	B	A	A	A	A	B	B	B	B	B	B	B	-	A	A	A
1007		BobWhite_c34267_459	60.5098		1B	273.29																1DL-2227938			A	A	A	B	B	A	A	B	A	B	A	A	A	A	B	B	B	B	B	B	B	-	A	A	A
1008		BS00038643_51	60.5098		1B	249.95																1BL-3917696			A	A	A	B	B	A	A	B	A	B	A	A	A	A	B	B	B	B	B	B	B	-	A	A	A
1009		BS00086083_51	60.5098		1B	269.73																1BL-3912022			A	A	A	B	B	A	A	B	A	B	A	A	A	A	B	B	B	B	B	B	B	-	A	A	A
1010		CAP12_c2291_383	60.5098				1															1BL-3793980			A	A	A	B	B	A	A	B	A	B	A	A	A	A	B	B	B	B	B	B	B	-	A	A	A
1011		IAAV3567	60.5098		1B	78.4498																1BL-3796108			A	A	A	B	B	A	A	B	A	B	A	A	A	A	B	B	B	B	B	B	B	A	A	A	A
1012		BS00029730_51	60.5098				1															1BL-3918575			A	A	A	B	B	A	A	B	A	-	A	A	A	A	B	B	B	B	B	B	B	A	A	A	A
1013		IACX9183	60.5098		1B	257.66																1BL-3843653			A	A	A	B	B	A	A	B	A	-	A	A	A	A	B	B	B	B	B	B	B	A	A	A	A
1014		Kukri_c9133_2211	60.5098		1B	272.62					1B	56.4										1BL-3858550			A	A	A	B	B	A	A	B	A	-	A	A	A	A	B	B	B	B	B	B	B	A	A	A	A
1015		RAC875_c1045_445	60.5098		1B	250.98																1BL-3800170			A	A	A	B	B	A	A	B	A	-	A	A	A	A	B	B	B	B	B	B	B	A	A	A	A
1016		Tdurum_contig212_133	60.5098		7B	228.36																			A	A	A	B	B	A	A	B	A	-	A	A	A	A	B	B	B	B	B	B	B	A	A	A	A
1017		BS00039740_51	60.5098		1B	264.88																1BL-3898876			A	A	A	B	B	A	A	B	A	-	A	A	A	A	B	B	B	B	B	B	B	-	A	A	A
1018		IAAV332	60.5098		1A	84.6299																1AL-3907708			A	A	A	B	B	A	A	B	A	-	A	A	A	A	B	B	B	B	B	B	B	-	A	A	A
1019		tplb0048b10_1365	60.5098		1B	255.13																1BL-3888890			A	A	A	B	B	A	A	B	A	-	A	A	A	A	B	B	B	B	B	B	B	-	A	A	A
1020		Ku_c956_1797	60.5098		1B	269.73																5BL-7065602			A	A	A	B	B	A	A	B	A	-	A	A	A	A	B	B	B	B	B	B	B	-	A	A	A
1021		Ra_c35710_395	60.5098		1B	273.29																1BL-3822891			A	A	A	B	B	A	A	B	A	-	A	A	A	A	B	B	B	B	B	B	B	-	A	A	A
1022		Excalibur_c60931_1260	60.5098		1B	260.88																1BL-3816567			A	A	A	B	B	A	A	B	A	-	A	A	A	A	B	B	B	B	B	B	B	-	A	A	A
1023		Tdurum_contig57101_742	60.5098				1															1BL-2782417			A	A	A	B	B	A	A	B	A	-	A	A	A	A	B	B	B	B	B	B	B	-	A	A	A
1024		wsnp_Ex_rep_c101231_86636951	60.5098		1B	260.88		1B	113.14													1BL-3754345			A	A	A	B	B	A	A	B	A	-	A	A	A	A	B	B	B	B	B	B	B	-	A	A	A
1025		wsnp_Ex_c402_791233	60.5098					1B	106.03													1BL-3800170			A	A	A	B	B	A	A	B	A	-	A	A	A	A	B	B	B	B	B	B	B	-	A	A	A
1026		Tdurum_contig85620_277	60.5098		1B	260.88																1BL-3902003			A	A	A	B	B	A	A	B	A	-	A	A	A	A	B	B	B	B	B	B	B	-	A	A	A
1027		Tdurum_contig57101_936	60.5098		3D	392.81																1BL-2782417			A	A	A	B	B	A	A	B	A	-	A	A	A	A	B	B	B	B	B	B	B	-	A	A	A
1028		Tdurum_contig57101_505	60.5098				1															1BL-2782417			A	A	A	B	B	A	A	B	A	-	A	A	A	A	B	B	B	B	B	B	B	-	A	A	A
1029		Tdurum_contig57101_2158	60.5098		1B	260.88																1BL-2782417			A	A	A	B	B	A	A	B	A	-	A	A	A	A	B	B	B	B	B	B	B	-	A	A	A
1030		Tdurum_contig57101_1616	60.5098		1B	260.88																1BL-2782417			A	A	A	B	B	A	A	B	A	-	A	A	A	A	B	B	B	B	B	B	B	-	A	A	A
1031		Tdurum_contig57101_1349	60.5098		1B	260.88																1BL-2782417			A	A	A	B	B	A	A	B	A	-	A	A	A	A	B	B	B	B	B	B	B	-	A	A	A
1032		Tdurum_contig57101_1235	60.5098		1B	260.88																1BL-2782417			A	A	A	B	B	A	A	B	A	-	A	A	A	A	B	B	B	B	B	B	B	-	A	A	A
1033		Tdurum_contig57101_1160	60.5098				1															1BL-2782417			A	A	A	B	B	A	A	B	A	-	A	A	A	A	B	B	B	B	B	B	B	-	A	A	A
1034		Tdurum_contig42755_379	60.5098		1B	252.06																1BL-3856015			A	A	A	B	B	A	A	B	A	-	A	A	A	A	B	B	B	B	B	B	B	-	A	A	A
1035		Tdurum_contig42749_3287	60.5098		1B	252.06																1BL-3903521			A	A	A	B	B	A	A	B	A	-	A	A	A	A	B	B	B	B	B	B	B	-	A	A	A
1036		GENE-0120_397	60.5098		1B	252.68																			A	A	A	B	B	A	A	B	A	-	A	A	A	A	B	B	B	B	B	B	B	-	A	A	A
1037		GENE-0072_203	60.5098		1B	270.18																5BL-6096656			A	A	A	B	B	A	A	B	A	-	A	A	A	A	B	B	B	B	B	B	B	A	A	A	A
1038		BS00048610_51	60.5098		1B	247.67																1BL-2093973			A	A	A	B	B	A	A	B	A	-	A	A	A	A	B	B	B	B	B	B	B	-	A	A	A
1039		BS00031596_51	60.5098		1B	269.08																1BL-3920833			A	A	A	B	B	A	A	B	A	-	A	A	A	A	B	B	B	B	B	B	B	-	A	A	A
1040		BobWhite_rep_c57575_65	60.5098		1B	255.13																1BL-3845341			A	A	A	B	B	A	A	B	A	-	A	A	A	A	B	B	B	B	B	B	B	-	A	A	A
1041		BS00066071_51	60.5098				1															1BL-2782417			A	A	A	B	B	A	A	B	A	-	A	A	A	A	B	B	B	B	B	B	B	-	A	A	A
1042		BS00068083_51	60.5098		1B	250.98																1BL-3863282			A	A	A	B	B	A	A	B	A	-	A	A	A	A	B	B	B	B	B	B	B	-	A	A	A
1043		wsnp_Ex_c15611_23929128	60.5098		1B	269.73		1B	126.26		1B	56.4										1BL-3858550			A	A	A	B	B	A	A	B	A	B	A	A	A	A	B	B	B	B	B	B	B	-	A	A	A
1044		Tdurum_contig65528_152	60.5098		1B	255.13																1BL-3898099			A	A	A	B	B	A	A	B	A	B	A	A	A	A	B	B	B	B	B	B	B	-	A	A	A
1045		Excalibur_c8613_1266	60.5098		1B	249.95																5BL-10896915			A	A	A	B	B	A	A	B	A	B	A	A	A	A	B	B	B	B	B	B	B	-	A	A	A
1046		BS00076405_51	60.5098		1B	260.88																1BL-3849457			A	A	A	B	B	A	A	B	A	B	A	A	A	A	B	B	B	B	B	B	B	-	A	A	A
1047		BS00082521_51	60.5098		1B	269.73																1BL-3795132			A	A	A	B	B	A	A	B	A	B	A	A	A	A	B	B	B	B	B	B	B	-	A	A	A
1048		wsnp_Ex_c24318_33561600	60.5098		1B	269.73		1B	128.62													1BL-3916120			A	A	A	B	B	A	A	B	A	B	A	A	A	A	B	B	B	B	B	B	B	-	A	A	A
1049		Tdurum_contig65046_52	60.5098		1B	255.13																1BL-3794722			A	A	A	B	B	A	A	B	A	B	A	A	A	A	B	B	B	B	B	B	B	-	A	A	A
1050		RFL_Contig2686_571	60.5098		1B	273.29																5BL-10874475			A	A	A	B	B	A	A	B	A	B	A	A	A	A	B	B	B	B	B	B	B	-	A	A	A
1051		RAC875_c1188_531	60.5098		1B	273.29																1BL-3810122			A	A	A	B	B	A	A	B	A	B	A	A	A	A	B	B	B	B	B	B	B	-	A	A	A
1052		IAAV420	60.5098		1B	84.2257																5BL-4987031			A	A	A	B	B	A	A	B	A	B	A	A	A	A	B	B	B	B	B	B	B	-	A	A	A
1053		Excalibur_c24663_1042	60.5098		1B	256.24																1BL-3794722			A	A	A	B	B	A	A	B	A	B	A	A	A	A	B	B	B	B	B	B	B	-	A	A	A
1054		wsnp_Ku_c17017_26019611	60.5098		1B	272.62		1B	126.26													1BL-3881071			A	A	A	B	B	A	A	B	A	B	A	A	A	A	B	B	B	B	B	B	B	A	A	A	A
1055		RAC875_c32687_153	60.5098		1B	256.24																1BL-3794722			A	A	A	B	B	A	A	B	A	B	A	A	A	A	B	B	B	B	B	B	B	-	A	A	A
1056		CAP8_rep_c7343_88	60.5098				1															1AL-3892569			A	A	A	B	B	A	A	B	A	B	A	A	A	A	B	B	B	B	B	B	B	-	A	A	A
1057		BS00107749_51	60.5098		1B	257.66																1BL-3892878			A	A	A	B	B	A	A	B	A	B	A	A	A	A	B	B	B	B	B	B	B	-	A	A	A
1058		BS00081396_51	60.5098				1															1BL-3892878			A	A	A	B	B	A	A	B	A	B	A	A	A	A	B	B	B	B	B	B	B	-	A	A	A
1059		wsnp_RFL_Contig2686_2383517	60.5098					1B	103.71													5BL-10874475			A	A	A	B	B	A	A	B	A	B	A	A	A	A	B	B	B	B	B	B	B	-	A	A	A
1060		RAC875_c36737_316	60.5098		1B	260.88																1AL-3976868			A	A	A	B	B	A	A	B	A	B	A	A	A	A	B	B	B	B	B	B	B	-	A	A	A
1061		BS00060100_51	60.5098		1B	255.13																3AL-3251146			A	A	A	B	B	A	A	B	A	B	A	A	A	A	B	B	B	B	B	B	B	B	A	A	A
1062		BS00089031_51	60.5098		1B	273.29																1DL-2234547			A	A	A	B	B	A	A	B	A	B	A	A	A	A	B	B	B	B	B	B	B	B	A	A	A
1063		Excalibur_c6892_274	60.5098		1B	255.13																5BL-10922897			A	A	A	B	B	A	A	B	A	B	A	A	A	A	B	B	B	B	B	B	B	B	A	A	A
1064		RFL_Contig2686_285	60.5098		1B	273.29																5BL-10874475			A	A	A	B	B	A	A	B	A	B	A	A	A	A	B	B	B	B	B	B	B	B	A	A	A
1065		Tdurum_contig11720_924	60.5098		1B	269.08																1AL-3976789			A	A	A	B	B	A	A	B	A	B	A	A	A	A	B	B	B	B	B	B	B	B	A	A	A
1066		wsnp_Ex_c5101_9052671	60.5098		1B	269.73		1B	126.26		1B	56.4										1BL-3858550			A	A	A	B	B	A	A	B	A	B	A	A	A	A	B	B	B	B	B	B	B	B	A	A	A
1067		wsnp_JD_c35642_26554827	60.5098		1B	250.98		1B	107.15													3B-10431357			A	A	A	B	B	A	A	B	A	B	A	A	A	A	B	B	B	B	B	B	B	B	A	A	A
1068		BS00086854_51	60.5098		1B	250.98																1BL-3919981			A	A	A	B	B	A	A	B	A	B	A	A	A	A	B	B	B	B	B	B	B	-	A	A	A
1069		GENE-0480_265	60.5098		1B	249.95																5BL-10708343			A	A	A	B	B	A	A	B	A	B	A	A	A	A	B	B	B	B	B	B	B	-	A	A	A
1070		RAC875_c22886_235	60.5098		1B	240.49																7BS-3114649			A	A	A	B	B	A	A	B	A	B	A	A	A	A	B	B	B	B	B	B	B	-	A	A	A
1071		RAC875_c46467_250	60.5098				1															2BL-7078596			A	A	A	B	B	A	A	B	A	B	A	A	A	A	B	B	B	B	B	B	B	-	A	A	A
1072		RAC875_c95548_156	60.5098		1B	250.96																5BL-10758356			A	A	A	B	B	A	A	B	A	B	A	A	A	A	B	B	B	B	B	B	B	-	A	A	A
1073		Tdurum_contig45301_876	60.5098		1B	257.66																1DL-2241824			A	A	A	B	B	A	A	B	A	B	A	A	A	A	B	B	B	B	B	B	B	-	A	A	A
1074		IACX11274	61.6089		1B	276.98																1DL-2287403			A	A	A	B	B	A	A	B	A	B	A	A	A	A	B	B	B	B	B	B	B	-	A	A	A
1075		Excalibur_c27915_560	61.6089		1B	287.98																1BL-3917032			A	A	A	B	B	A	A	B	A	B	A	A	A	A	B	B	B	B	B	B	B	-	A	A	A
1076		GENE-0487_644	61.6089		1B	276.98																1DL-2287403			A	A	A	B	B	A	A	B	A	B	A	A	A	A	B	B	B	B	B	B	B	A	A	A	A
1077		GENE-0487_795	61.6089		1B	276.98																1DL-2287403			A	A	A	B	B	A	A	B	A	B	A	A	A	A	B	B	B	B	B	B	B	-	A	A	A
1078		Tdurum_contig11896_550	61.6089		1B	278.7					1B	58										1AL-3971180			A	A	A	B	B	A	A	B	A	B	A	A	A	A	B	B	B	B	B	B	B	-	A	A	A
1079		Kukri_c9752_793	61.6089		1B	278.7					1B	58										1BL-3819211			A	A	A	B	B	A	A	B	A	B	A	A	A	A	B	B	B	B	B	B	B	-	A	A	A
1080		Tdurum_contig69792_167	61.6089		1B	278.7					1B	58										1BL-3819211			A	A	A	B	B	A	A	B	A	B	A	A	A	A	B	B	B	B	B	B	B	-	A	A	A
1081		CAP7_c508_539	61.6089				1															1BL-3917761			A	A	A	B	B	A	A	B	A	B	A	A	A	A	B	B	B	B	B	B	B	A	A	A	A
1082		BS00055864_51	61.6089		1B	276.98																5BL-8730543			A	A	A	B	B	A	A	B	A	-	A	A	A	A	B	B	B	B	B	B	B	A	A	A	A
1083		RAC875_c87950_333	61.6089		1B	276.98																1BL-3917154			A	A	A	B	B	A	A	B	A	B	A	A	A	A	B	B	B	B	B	B	B	A	A	A	A
1084		BS00055866_51	61.6089		1B	276.98																5BL-8730543			A	A	A	B	B	A	A	B	A	B	A	A	A	A	B	B	B	B	B	B	B	A	A	A	A
1085		TA004264-0825	61.6089		1B	282.48																5BL-10653402			A	A	A	B	B	A	A	B	A	B	A	A	A	A	B	B	B	B	B	B	B	-	A	A	A
1086		Kukri_c8143_355	61.6089		1B	278.7					1B	58										1BL-3819211			A	A	A	B	B	A	A	B	A	-	A	A	A	A	B	B	B	B	B	B	B	A	A	A	A
1087		RAC875_c31133_198	62.7455		1B	287.98																7AS-4242945			A	A	A	B	B	A	A	B	A	B	A	A	A	A	B	B	B	B	B	B	B	-	A	A	A
1088		Excalibur_rep_c103592_955	62.7455		1B	301.51																1BL-3091810			A	A	A	B	B	A	A	B	A	B	A	A	A	A	B	B	B	B	B	B	B	A	A	A	A
1089		BobWhite_c17644_112	62.7455		1B	287.98																1BL-3860979			A	A	A	B	B	A	A	B	A	-	A	A	A	A	B	B	B	B	B	B	B	A	A	A	A
1090		RFL_Contig7_380	62.7455		1B	287.98																1BL-3840401			A	A	A	B	B	A	A	B	A	B	A	A	A	A	B	B	B	B	B	B	B	-	A	A	A
1091		TA004690-1102	62.7455		1B	287.98																1DL-2252737			A	A	A	B	B	A	A	B	A	B	A	A	A	A	B	B	B	B	B	B	B	A	A	A	A
1092		IACX6404	62.7455				1															1BL-3840401			A	A	A	B	B	A	A	B	A	-	A	A	A	A	B	B	B	B	B	B	B	-	A	A	A
1093		BS00004328_51	62.7455		1B	287.98																1BL-3840401			A	A	A	B	B	A	A	B	A	-	A	A	A	A	B	B	B	B	B	B	B	-	A	A	A
1094		RAC875_rep_c99365_219	62.7455		1B	287.98																1BL-3860979			A	A	A	B	B	A	A	B	A	B	A	A	A	A	B	B	B	B	B	B	B	-	A	A	A
1095		wsnp_Ex_c1412_2711077	62.7455		1B	287.98																1BL-3860979			A	A	-	B	B	A	A	B	A	-	A	A	A	A	B	B	B	B	B	B	B	-	A	-	A
1096		BS00110278_51	62.7455		1B	294.66																			A	A	A	B	B	A	A	B	A	-	A	A	A	A	B	B	B	B	B	B	B	-	A	A	A
1097		BS00107589_51	62.7455		1B	287.98																1BL-3860979			A	A	A	B	B	A	A	B	A	-	A	A	A	A	B	B	B	B	B	B	B	-	A	A	A
1098		BS00023148_51	62.7455		1B	287.98																1BL-3860979			A	A	A	B	B	A	A	B	A	-	A	A	A	A	B	B	B	B	B	B	B	-	A	A	A
1099		BS00000651_51	62.7455		1B	287.98																1DL-2222524			A	A	A	B	B	A	A	B	A	B	A	A	A	A	B	B	B	B	B	B	B	-	A	A	A
1100		BS00069341_51	62.7455				1															1BL-3896368			A	A	A	B	B	A	A	B	A	B	A	A	A	A	B	B	B	B	B	B	B	-	A	A	A
1101		wsnp_BG606986B_Ta_2_1	62.7455		1B	294.66		1B	134.3													1DL-914041			A	A	A	B	B	A	A	B	A	B	A	A	A	A	B	B	B	B	B	B	B	-	A	A	A
1102		IACX2852	62.7455		1B	287.98																1BL-3866516			A	A	A	B	B	A	A	B	A	B	A	A	A	A	B	B	B	B	B	B	B	-	A	A	A
1103		Excalibur_c3557_66	62.7455		1B	294.66																1DL-914041			A	A	A	B	B	A	A	B	A	B	A	A	A	A	B	B	B	B	B	B	B	-	A	A	A
1104		BobWhite_c17644_456	62.7455		1B	287.98																1BL-3860979			A	A	A	B	B	A	A	B	A	B	A	A	A	A	B	B	B	B	B	B	B	-	A	A	A
1105		BS00062607_51	62.7455		1B	304.37																1DL-1442976			A	A	A	B	B	A	A	B	A	B	A	A	A	A	B	B	B	B	B	B	B	-	A	A	A
1106		BS00066338_51	62.7455		1B	287.98																1DL-2276267			A	A	A	B	B	A	A	B	A	B	A	A	A	A	B	B	B	B	B	B	B	-	A	A	A
1107		Tdurum_contig27860_478	62.7455		1B	304.37																1BL-3802763			A	A	A	B	B	A	A	B	A	B	A	A	A	A	B	B	B	B	B	B	B	B	A	A	A
1108		Kukri_c8061_98	62.7455				1															2BL-1140152			A	A	A	B	B	A	A	B	A	B	A	A	A	A	B	B	B	B	B	B	B	B	A	A	A
1109		Kukri_c11547_1526	62.7455		1B	287.98																6AL-5829389			A	A	A	B	B	A	A	B	A	B	A	A	A	A	B	B	B	B	B	B	B	B	A	A	A
1110		BS00069125_51	62.7455		1B	287.98																1BL-3852669			A	A	A	B	B	A	A	B	A	B	A	A	A	A	B	B	B	B	B	B	B	B	A	A	A
1111		Excalibur_rep_c106078_822	62.7455		1B	287.98																1DL-2252737			A	A	A	B	B	A	A	B	A	B	A	A	A	A	B	B	B	B	B	B	B	B	A	A	A
1112		Tdurum_contig27843_281	63.8445		5B	411.13																5BL-5548367			A	A	A	B	B	A	A	B	A	B	A	A	A	A	B	B	B	B	B	B	B	B	A	A	A
1113		Tdurum_contig7449_800	63.8445				1															7AS-4208956			A	A	A	B	B	A	A	B	A	B	A	A	A	A	B	B	B	B	B	B	B	B	A	A	A
1114		Tdurum_contig27843_142	63.8445		1B	301.51																5BL-5548367			A	A	A	B	B	A	A	B	A	B	A	A	A	A	B	B	B	B	B	B	B	B	A	A	A
1115		Tdurum_contig85180_99	63.8445		1B	303.91																5BL-8133253			A	A	A	B	B	A	A	B	A	B	A	A	A	A	B	B	B	B	B	B	B	-	A	A	A
1116		Tdurum_contig56281_261	63.8445		1B	294.66																5BS-2238482			A	A	A	B	B	A	A	B	A	B	A	A	A	A	B	B	B	B	B	B	B	A	A	A	A
1117		BobWhite_c17032_179	66.0438		1B	304.37																1BL-3910003			A	A	A	B	B	A	A	B	A	B	A	A	A	A	B	B	B	B	B	B	B	-	A	A	A
1118		BobWhite_c42716_71	67.1309		1B	311.35																1DL-2251283			A	A	A	B	B	A	A	B	A	B	A	A	B	A	B	B	B	B	B	B	B	-	A	A	A
1119		BS00083060_51	67.1309		1B	311.35																5BL-5946273			A	A	A	B	B	A	A	B	A	B	A	A	B	A	B	B	B	B	B	B	B	B	A	A	A
1120		Excalibur_rep_c72368_68	67.1309		1B	311.35																1BL-3805683			A	A	A	B	B	A	A	B	A	B	A	A	B	A	B	B	B	B	B	B	B	B	A	A	A
1121		RAC875_c47427_235	67.1309		1B	311.35																1BL-3790908			A	A	A	B	B	A	A	B	A	B	A	A	B	A	B	B	B	B	B	B	B	B	A	A	A
1122		RFL_Contig2826_614	67.1309		1B	311.35																1BL-3854502			A	A	A	B	B	A	A	B	A	B	A	A	B	A	B	B	B	B	B	B	B	B	A	A	A
1123		Tdurum_contig15639_225	67.1309				1															1AL-3960811			A	A	A	B	B	A	A	B	A	B	A	A	B	A	B	B	B	B	B	B	B	B	A	A	A
1124		wsnp_Ex_rep_c66255_64400455	67.1309		1B	311.35		1B	143.36													1BL-3816177			A	A	A	B	B	A	A	B	A	B	A	A	B	A	B	B	B	B	B	B	B	B	A	A	A
1125		BS00081749_51	67.1309		1B	311.35																1BL-3805683			A	A	A	B	B	A	A	B	A	B	A	A	B	A	B	B	B	B	B	B	B	B	A	A	A
1126		TA003586-0637	67.1309		1B	304.37																5BL-108730			A	A	A	B	B	A	A	B	A	-	A	A	B	A	B	B	B	B	B	B	B	-	A	A	A
1127		BS00110231_51	67.1309		1B	310.25																1BL-3862467			A	A	A	B	B	A	A	B	A	-	A	A	B	A	B	B	B	B	B	B	B	A	A	A	A
1128		Excalibur_c581_1220	67.1309		1B	311.35																1BL-3917920			A	A	A	B	B	A	A	B	A	B	A	A	B	A	B	B	B	B	B	B	B	A	A	A	A
1129		RFL_Contig2826_1274	67.1309		1B	311.35																1BL-3854502			A	A	A	B	B	A	A	B	A	B	A	A	B	A	B	B	B	B	B	B	B	-	A	A	A
1130		BS00067436_51	67.1309		1B	311.35																6BS-3037254			A	A	A	B	B	A	A	B	A	B	A	A	B	A	B	B	B	B	B	B	B	-	A	A	A
1131		Excalibur_c40808_441	67.1309		1B	311.35																5BL-2032400			A	A	A	B	B	A	A	B	A	B	A	A	B	A	B	B	B	B	B	B	B	-	A	A	A
1132		IACX906	67.1309		1B	304.37																1BL-3830241			A	A	A	B	B	A	A	B	A	B	A	A	B	A	B	B	B	B	B	B	B	-	A	A	A
1133		BS00085821_51	68.2547				1															1DL-1973624			A	A	A	B	B	A	A	B	A	B	A	A	B	A	B	B	B	B	B	B	B	B	-	A	A
1134		Tdurum_contig49651_227	69.4314		1B	321.83					1B	70										1DL-2292034			A	A	A	B	B	A	A	B	A	B	A	A	B	A	B	B	B	B	B	B	B	-	A	A	A
1135		wsnp_JD_c1544_2179305	69.4314		1B	319.21		1B	146.85													1BL-3798899			A	A	A	B	B	A	A	B	A	B	A	A	B	A	B	B	B	B	B	B	B	B	A	A	A
1136		wsnp_Ku_c18227_27490539	69.4314		1B	321.83		1B	147.52													5BL-9508501			A	A	A	B	B	A	A	B	A	B	A	A	B	A	B	B	B	B	B	B	B	-	A	A	A
1137		wsnp_Ex_c5296_9365847	69.4314		1B	321.83		1B	149.38		1B	70										1BL-3916683			A	A	A	B	B	A	A	B	A	B	A	A	B	A	B	B	B	B	B	B	B	-	A	A	A
1138		Tdurum_contig25486_89	69.4314		1B	325.97																1BL-3796283			A	A	A	B	B	A	A	B	A	B	A	A	B	A	B	B	B	B	B	B	B	-	A	A	A
1139		RAC875_c66649_186	69.4314		1B	321.83																1BL-70729			A	A	A	B	B	A	A	B	A	B	A	A	B	A	B	B	B	B	B	B	B	-	A	A	A
1140		BS00072791_51	69.4314		1B	336.78					1B	71.5										1BL-3893983			A	A	A	B	B	A	A	B	A	B	A	A	B	A	B	B	B	B	B	B	B	-	A	A	A
1141		wsnp_Ex_c5296_9365860	69.4314		1B	321.83		1B	150.39		1B	70										1BL-3916683			A	A	A	B	B	A	A	B	A	B	A	A	B	A	B	B	B	B	B	B	B	-	A	A	A
1142		wsnp_Ex_c5296_9365528	69.4314		1B	321.83		1B	149.19													1BL-3916683			A	A	A	B	B	A	A	B	A	B	A	A	B	A	B	B	B	B	B	B	B	A	A	A	A
1143		Tdurum_contig49651_546	69.4314		1B	321.83																1BL-3916683			A	A	A	B	B	A	A	B	A	B	A	A	B	A	B	B	B	B	B	B	B	A	A	A	A
1144		Tdurum_contig19125_215	69.4314		1B	325.97																1AL-3916192			A	A	A	B	B	A	A	B	A	B	A	A	B	A	B	B	B	B	B	B	B	-	A	A	A
1145		IACX11634	69.4314		1B	321.83																1DL-2231265			A	A	A	B	B	A	A	B	A	B	A	A	B	A	B	B	B	B	B	B	B	-	A	A	A
1146		RAC875_c291_696	69.4314		1B	316.93																1DL-2224096			A	A	A	B	B	A	A	B	A	B	A	A	B	A	B	B	B	B	B	B	B	B	A	-	A
1147		BS00021938_51	69.4314		1B	339.04																4AL-7045655			A	A	A	B	B	A	A	B	A	B	A	A	B	A	B	B	B	B	B	B	B	B	A	A	A
1148		Tdurum_contig57927_171	69.4314		1A	351.3																1BL-3918491			A	A	A	B	B	A	A	B	A	B	A	A	B	A	B	B	B	B	B	B	B	B	A	A	A
1149		Tdurum_contig67368_157	69.4314		1B	325.97																5BL-10720648			A	A	A	B	B	A	A	B	A	B	A	A	B	A	B	B	B	B	B	B	B	-	A	A	A
1150		BS00022411_51	69.4314				1															1BL-3918491			A	A	A	B	B	A	A	B	A	-	A	A	B	A	B	B	B	B	B	B	B	-	A	A	A
1151		BobWhite_c16543_993	69.4314		1B	327.66																1BL-3899279			A	A	A	B	B	A	A	B	A	B	A	A	B	A	B	B	B	B	B	B	B	A	A	A	A
1152		BobWhite_c9881_1312	69.4314		1B	326.54																1BL-3814513			A	A	A	B	B	A	A	B	A	B	A	A	B	A	B	B	B	B	B	B	B	A	A	A	A
1153		BS00096498_51	69.4314		1B	339.04																1DL-2238955			A	A	A	B	B	A	A	B	A	B	A	A	B	A	B	B	B	B	B	B	B	-	A	A	A
1154		RAC875_c15190_1089	69.4314		1B	336.78																1BL-3905741			A	A	A	B	B	A	A	B	A	-	A	A	B	A	B	B	B	B	B	B	B	A	A	A	A
1155		RAC875_rep_c114694_99	69.4314		1B	341.69																1DL-2247910			A	A	A	B	B	A	A	B	A	-	A	A	B	A	B	B	B	B	B	B	B	A	A	A	A
1156		Tdurum_contig67656_387	69.4314		1B	319.39																5BL-10754588			A	A	A	B	B	A	A	B	A	-	A	A	B	A	B	B	B	B	B	B	B	-	A	A	A
1157		BS00022249_51	69.4314		1B	333.29					1B	71.5										1BL-3847188			A	A	A	B	B	A	A	B	A	-	A	A	B	A	B	B	B	B	B	B	B	-	A	A	A
1158		Tdurum_contig65853_534	69.4314		1B	332.44																1BL-3827767			A	A	A	B	B	A	A	B	A	-	A	A	B	A	B	B	B	B	B	B	B	-	A	A	A
1159		Tdurum_contig65853_242	69.4314		1B	330.97					1B	70.8										5BL-7666971			A	A	A	B	B	A	A	B	A	-	A	A	B	A	B	B	B	B	B	B	B	-	A	A	A
1160		Tdurum_contig61863_130	69.4314		1B	331.85																1BL-3906058			A	A	A	B	B	A	A	B	A	-	A	A	B	A	B	B	B	B	B	B	B	-	A	A	A
1161		Tdurum_contig53772_362	69.4314		1B	321.83					1B	70										1BL-3800538			A	A	A	B	B	A	A	B	A	-	A	A	B	A	B	B	B	B	B	B	B	-	A	A	A
1162		Tdurum_contig41945_748	69.4314		1B	319.21																1BL-3899279			A	A	A	B	B	A	A	B	A	-	A	A	B	A	B	B	B	B	B	B	B	-	A	A	A
1163		BS00034450_51	69.4314		1B	330.97																1BL-3827767			A	A	A	B	B	A	A	B	A	-	A	A	B	A	B	B	B	B	B	B	B	-	A	A	A
1164		C11495_1518	70.6662				1							01R	24										A	A	A	B	B	A	A	B	A	B	A	A	B	A	B	B	B	B	B	B	B	B	A	A	A
1165		IACX4411	71.901		1B	343.59																1BL-3886073			A	A	A	B	B	A	A	B	A	B	A	A	B	A	B	B	B	B	B	B	B	-	A	A	A
1166		BobWhite_rep_c54139_273	71.901		1B	344.72																1BL-3915155			A	A	A	B	B	A	A	B	A	B	A	A	B	A	B	B	B	B	B	B	B	B	A	A	A
1167		RAC875_c839_352	71.901		1B	344.72																5BL-10841994			A	A	A	B	B	A	A	B	A	B	A	A	B	A	B	B	B	B	B	B	B	B	A	A	A
1168		JD_c3082_514	71.901		1B	344.72																1BL-3915751			A	A	A	B	B	A	A	B	A	B	A	A	B	A	B	B	B	B	B	B	B	B	A	A	A
1169		CAP12_c544_164	71.901		1B	344.88																			A	A	A	B	B	A	A	B	A	B	A	A	B	A	B	B	B	B	B	B	B	-	A	A	A
1170		Excalibur_c85432_106	71.901		1B	344.72																1DL-2289266			A	A	A	B	B	A	A	B	A	B	A	A	B	A	B	B	B	B	B	B	B	-	A	A	A
1171		RAC875_c42275_224	71.901		1B	344.88					1B	74										1DL-2289266			A	A	A	B	B	A	A	B	A	B	A	A	B	A	B	B	B	B	B	B	B	-	A	A	A
1172		Excalibur_c56999_109	71.901		1B	344.88																1DL-2289266			A	A	A	B	B	A	A	B	A	B	A	A	B	A	B	B	B	B	B	B	B	B	A	A	A
1173		BS00067526_51	71.901		1B	344.72																1BL-3795321			A	A	A	B	B	A	A	B	A	B	A	A	B	A	B	B	B	B	B	B	B	-	A	A	A
1174		BobWhite_c4375_347	71.901		1B	344.72																1BL-3915155			A	A	A	B	B	A	A	B	A	B	A	A	B	A	B	B	B	B	B	B	B	-	A	A	A
1175		wsnp_JD_c20621_18304110	71.901		1B	344.72		1B	151.46													1AL-3940394			A	A	A	B	B	A	A	B	A	B	A	A	B	A	B	B	B	B	B	B	B	A	A	A	A
1176		BobWhite_c13124_430	71.901		1B	344.72																5BL-7258820			A	A	A	B	B	A	A	B	A	B	A	A	B	A	B	B	B	B	B	B	B	-	A	A	A
1177		RAC875_c30786_411	71.901		1B	344.88																1DL-2289266			A	A	A	B	B	A	A	B	A	B	A	A	B	A	B	B	B	B	B	B	B	-	A	A	A
1178		tplb0043k02_463	71.901		1B	344.72																1BL-3921723			A	A	A	B	B	A	A	B	A	B	A	A	B	A	B	B	B	B	B	B	B	-	A	A	A
1179		Ra_c17685_927	71.901		1B	344.88					1B	74										5BL-10877830			A	A	A	B	B	A	A	B	A	-	A	A	B	A	B	B	B	B	B	B	B	-	A	A	A
1180		wsnp_CAP11_c1902_1022408	75.395		1B	375.82		1B	173.4													5BL-10737438			A	A	A	B	B	A	A	B	A	A	A	A	B	A	B	B	B	B	B	B	B	B	A	A	A
1181		RAC875_c15625_520	75.395		1B	375.82																5BL-10737438			A	A	A	B	B	A	A	B	A	A	A	A	B	A	B	B	B	B	B	B	B	B	A	A	A
1182		BS00077498_51	75.395		1B	386.54																1BL-3876332			A	A	A	B	B	A	A	B	A	A	A	A	B	A	B	B	B	B	B	B	B	B	A	A	A
1183		Kukri_c25512_53	75.395		1B	386.54																			A	A	A	B	B	A	A	B	A	A	A	A	B	A	B	B	B	B	B	B	B	B	A	A	A
1184		BS00021934_51	75.395		1B	374.33																1DL-2258466			A	A	A	B	B	A	A	B	A	A	A	A	B	A	B	B	B	B	B	B	B	B	A	A	A
1185		Kukri_c14795_188	75.395		1B	382.27																5BL-10881068			A	A	A	B	B	A	A	B	A	A	A	A	B	A	B	B	B	B	B	B	B	B	A	A	A
1186		Excalibur_c42301_54	75.395		1B	368.28																1BL-3915971			A	A	A	B	B	A	A	B	A	A	A	A	B	A	B	B	B	B	B	B	B	B	A	A	A
1187		Tdurum_contig28853_142	75.395		1B	382.27																1BL-3825333			A	A	A	B	B	A	A	B	A	A	A	A	B	A	B	B	B	B	B	B	B	B	A	A	A
1188		BobWhite_c294_450	75.395		1B	375.64																5BL-3930178			A	A	A	B	B	A	A	B	A	A	A	A	B	A	B	B	B	B	B	B	B	B	A	A	A
1189		BS00070285_51	75.395		1B	374.33																1BL-3906585			A	A	A	B	B	A	A	B	A	A	A	A	B	A	B	B	B	B	B	B	B	B	A	A	A
1190		BS00002484_51	75.395		1B	377.8																1AL-3876830			A	A	A	B	B	A	A	B	A	A	A	A	B	A	B	B	B	B	B	B	B	B	A	A	A
1191		RAC875_c34361_709	75.395				1															5BL-10902621			A	A	A	B	B	A	A	B	A	A	A	A	B	A	B	B	B	B	B	B	B	B	A	A	A
1192		BS00022678_51	75.395				1															1BL-3876332			A	A	A	B	B	A	A	B	A	A	A	A	B	A	B	B	B	B	B	B	B	B	A	A	A
1193		CAP11_c599_115	75.395	75.395	1B	379.54																1BL-3799185			A	A	A	B	B	-	A	B	A	-	A	A	B	A	B	B	B	B	B	B	B	B	-	A	A
1194	1R	Contig1525	0				1							01R	37										B	B	A	A	A	B	B	A	B	A	B	B	A	B	A	A	B	B	A	A	A	B	A	A	B
1195		isotig16386	0				1							01R	44										B	B	A	A	A	B	B	A	B	A	B	B	A	B	A	A	B	B	A	A	A	B	A	A	B
1196		isotig17488	0				1							01R	42										B	B	A	A	A	B	B	A	B	A	B	B	A	B	A	A	B	B	A	A	A	B	A	A	B
1197		Excalibur_c10063_189	2.228		1D	265.04																1DL-2289904			B	B	A	A	A	B	B	A	B	A	B	B	A	B	A	A	B	B	A	A	A	A	A	A	B
1198		IAAV7181	2.228		1D	165.012																1DL-2228369			B	B	A	A	A	B	B	A	B	-	B	B	A	B	A	A	B	B	A	A	A	A	A	A	B
1199		RAC875_c29059_648	2.228		1A	481.08																1AL-3964251			B	B	A	A	A	B	B	A	B	A	B	B	A	B	A	A	B	B	A	A	A	A	A	A	B
1200		Tdurum_contig29896_53	2.228				1															7DS-3912281			B	B	A	A	A	B	B	A	B	A	B	B	A	B	A	A	B	B	A	A	A	A	A	A	B
1201		BobWhite_c66315_505	4.945		1A	482.63																1AL-3955890			B	B	A	A	A	B	B	A	B	A	B	B	A	B	A	A	B	B	A	A	A	A	A	A	B
1202		BS00059314_51	4.945		1D	263.44																1AL-3900291			B	B	A	A	A	B	B	A	B	A	B	B	A	B	A	A	B	B	A	A	A	A	A	A	B
1203		C5903_298	4.945				1							01R	41										B	B	A	A	A	B	B	A	B	A	B	B	A	B	A	A	B	B	A	A	A	A	A	A	B
1204		C9312_837	4.945				1							01R	38										B	B	A	A	A	B	B	A	B	A	B	B	A	B	A	A	B	B	A	A	A	-	A	A	B
1205		IAAV1066	4.945				1															1AL-1834170			B	B	A	A	A	B	B	A	B	A	B	B	A	B	A	A	B	B	A	A	A	A	A	A	B
1206		Ra_c50996_468	4.945		1D	263.44																1DL-2233953			B	B	A	A	A	B	B	A	B	A	B	B	A	B	A	A	B	B	A	A	A	A	A	A	B
1207		RAC875_c85550_52	4.945		1A	475.71																1AL-3898431			B	B	A	A	A	B	B	A	B	A	B	B	A	B	A	A	B	B	A	A	A	A	A	A	B
1208		RFL_Contig858_1689	4.945		1D	265.76																1AL-3898431			B	B	A	A	A	B	B	A	B	A	B	-	A	B	A	A	B	B	A	A	A	A	A	A	B
1209		D_GB5Y7FA01EIDVZ_263	5.036		3B	218.71																3AS-1188842			B	B	A	A	A	B	B	A	B	A	B	B	A	B	A	A	B	B	A	A	A	A	A	A	B
1210		IAAV6133	6.114		1B	158.591																1BL-3835407			B	B	A	A	A	B	B	A	B	A	B	B	A	B	A	A	B	B	A	A	A	A	A	A	B
1211		Tdurum_contig13879_520	6.114				1															1BL-3835407			B	B	A	A	A	B	B	A	B	A	B	B	A	B	A	A	B	B	A	A	A	A	A	A	B
1212		tplb0053c24_1496	6.114		1D	268.67																1AL-3853056			B	B	A	A	A	B	B	A	B	A	B	B	A	B	A	A	B	B	A	A	A	A	A	A	B
1213		Tdurum_contig25933_76	8.211		5A	78.15																5BS-2284267			B	B	A	A	A	B	B	A	B	A	B	B	A	B	A	A	B	B	A	A	A	A	A	A	B
1214		CAP11_c852_366	69.443				1															1BS-1166950			A	B	A	A	A	A	B	B	B	-	B	A	B	B	A	A	A	A	A	B	A	B	A	B	-
1215		Excalibur_c32653_566	69.443				1															3AS-3329151			A	B	A	A	A	A	B	B	-	A	B	A	B	-	A	A	A	A	A	B	A	B	A	B	A
1216		RAC875_rep_c116934_270	69.443				1															1DS-1914680			A	B	A	A	A	A	B	B	B	-	B	A	B	B	A	A	A	A	A	B	A	B	A	B	A
1217		RFL_Contig5639_1168	69.443		1D	53.03																1DS-1666915			A	B	A	A	A	A	B	B	-	A	B	A	B	-	A	A	A	A	A	B	A	B	A	B	-
1218		wsnp_Ra_c48124_53475114	69.443		1D	35.05		1A	0													1DS-617469			A	B	A	A	A	A	B	B	B	A	B	A	B	B	A	A	A	A	A	B	A	B	A	B	A
1219		isotig26443	74.156				1							99	654		1R	6.441		7	6.441				A	B	A	A	A	A	B	B	B	A	B	A	B	B	A	A	A	A	A	B	A	B	A	B	A
1220		isotig11711	78.69				1							01R	7		1R	32.845		7	32.845				A	B	A	A	A	A	B	B	A	A	B	A	B	-	A	A	A	A	A	B	A	-	A	B	A
1221		isotig17536	80.57				1							01R	4		1R	76.378		7	76.378				A	B	A	A	A	A	B	B	A	A	B	A	B	A	A	A	A	A	A	B	A	A	A	B	A
1222		isotig33116	80.57				1							99	784		1R	31.732		7	31.732				A	B	A	A	A	A	B	B	-	A	B	A	B	-	A	A	A	A	A	B	A	-	A	B	A
1223		C13431_170	83.62				1							01R	1		1R	0		7	0				A	B	A	A	A	A	B	B	A	A	B	A	B	A	A	A	A	A	A	B	A	A	A	B	A
1224		C13431_259	83.62				1							01R	2										A	B	A	A	A	A	B	B	A	A	B	A	B	A	A	A	A	A	A	B	A	A	A	B	A
1225		isotig19830	83.62				1							01R	3		1R	4.907		7	4.907				A	B	A	A	A	A	B	B	A	A	B	A	B	A	A	A	A	A	A	B	A	A	A	B	A
1226		isotig29769	83.62	83.62			1							99	733		1R	5.314		7	5.314				A	B	A	A	A	A	B	B	A	A	B	A	B	-	A	A	A	A	A	B	A	-	A	B	A
1227	2A	RAC875_c1968_103	0				1															2AS-4599330			A	A	A	A	A	A	B	B	B	B	B	B	-	B	B	A	A	A	A	B	A	B	B	B	A
1228		D_contig02411_248	0		2B	57.5																2DS-5328231			A	A	A	A	A	A	B	B	B	B	B	B	A	B	B	A	A	A	A	B	A	B	B	B	A
1229		BS00105593_51	0		2A	20.21																2AS-5247752			A	A	A	A	A	A	B	B	B	B	B	B	A	B	B	A	A	A	A	B	A	B	B	B	A
1230		Excalibur_c386_894	0		2A	67.37																2AS-5308202			A	A	A	A	A	A	B	B	B	B	B	B	A	B	B	A	A	A	A	B	A	B	B	B	A
1231		IAAV32	0				1															2AS-5282792			A	A	A	A	A	A	B	B	B	B	B	B	A	B	B	A	A	A	A	B	A	B	B	B	A
1232		Kukri_rep_c109912_394	0				1															2AS-5282792			A	A	A	A	A	A	B	B	B	B	B	B	A	B	B	A	A	A	A	B	A	B	B	B	A
1233		RAC875_c44680_90	0				1															2AS-5304481			A	A	A	A	A	A	B	B	B	B	B	B	A	B	B	A	A	A	A	B	A	B	B	B	A
1234		RFL_Contig174_406	0		2A	20.21					2A	0.8										2AS-5207752			A	A	A	A	A	A	B	B	B	B	B	B	A	B	B	A	A	A	A	B	A	B	B	B	A
1235		TA012412-0412	0		2A	20.21																2DS-5349668			A	A	A	A	A	A	B	B	B	B	B	B	A	B	B	A	A	A	A	B	A	B	B	B	A
1236		Tdurum_contig56157_1595	0		2A	20.21																2AS-5217049			A	A	A	A	A	A	B	B	B	B	B	B	A	B	B	A	A	A	A	B	A	B	B	B	A
1237		wsnp_Ex_c11560_18632698	0		2A	20.21		2A	7.79													2AS-2099666			A	A	A	A	A	A	B	B	B	B	B	B	A	B	B	A	A	A	A	B	A	B	B	B	A
1238		wsnp_Ex_c19516_28481857	0		2A	20.21		2A	7.79		2A	0.8										2AS-5247752			A	A	A	A	A	A	B	B	B	B	B	B	A	B	B	A	A	A	A	B	A	B	B	B	A
1239		wsnp_Ex_c19516_28483751	0		2A	20.21		2A	7.79													2AS-5247752			A	A	A	A	A	A	B	B	B	B	B	B	A	B	B	A	A	A	A	B	A	B	B	B	A
1240		wsnp_Ex_c2772_5130007	0		2A	16.22		2A	0.43													2AS-5243931			A	A	A	A	A	A	B	B	B	B	B	B	A	B	B	A	A	A	A	B	A	B	B	B	A
1241		BobWhite_c39433_450	0				1															2BS-5214183			A	A	A	A	A	A	B	B	B	B	B	B	A	B	B	A	A	A	A	B	A	B	B	B	A
1242		RAC875_c7915_1863	0				1															2AS-5282792			A	A	A	A	A	A	B	B	B	B	B	B	A	B	B	A	A	A	A	B	A	B	B	B	A
1243		BS00019744_51	0		2A	20.21																4BS-3466017			A	A	A	A	A	A	B	B	B	B	B	B	A	B	B	A	A	A	A	B	A	B	B	B	A
1244		wsnp_Ex_c19516_28480622	0		2A	20.21		2A	5.34													2AS-5247752			A	A	A	A	A	A	B	B	B	B	B	B	A	B	B	A	A	A	A	B	A	B	B	B	A
1245		Excalibur_c59428_270	0		2A	20.21																2DS-5389158			A	A	A	A	A	A	B	B	B	B	B	B	A	B	B	A	A	A	A	B	A	B	B	B	A
1246		Excalibur_c59428_237	0		2A	16.22																2DS-5389158			A	A	A	A	A	A	B	B	B	B	B	B	A	B	B	A	A	A	A	B	A	B	B	B	A
1247		Ex_c19516_3687	0		2A	20.21																2AS-5247752			A	A	A	A	A	A	B	B	B	B	B	B	A	B	B	A	A	A	A	B	A	B	B	B	A
1248		wsnp_Ku_c23598_33524490	0		2A	58.04		2A	7.79		2A	0.8										2AS-2802748			A	A	A	A	A	A	B	B	B	B	B	B	A	B	B	A	A	A	A	B	A	B	B	B	A
1249		wsnp_Ku_c13068_20937906	0		2A	20.21		2B	3.14													2AS-4599330			A	A	A	A	A	A	B	B	B	B	B	B	A	B	B	A	A	A	A	B	A	B	B	B	A
1250		wsnp_Ku_c10418_17237935	0		2A	20.21		2A	5.34													2AS-5247752			A	A	A	A	A	A	B	B	B	B	B	B	A	B	B	A	A	A	A	B	A	B	B	B	A
1251		wsnp_Ex_rep_c67619_66272209	0		2A	20.21		2A	6.58													2AS-4599330			A	A	A	A	A	A	B	B	B	B	B	B	A	B	B	A	A	A	A	B	A	B	B	B	A
1252		wsnp_Ex_rep_c66982_65423289	0		2A	20.21		2A	6.58													2AS-2099666			A	A	A	A	A	A	B	B	B	B	B	B	A	B	B	A	A	A	A	B	A	B	B	B	A
1253		wsnp_Ex_c19516_28483050	0		2A	20.21		2A	7.79													2AS-5247752			A	A	A	A	A	A	B	B	B	B	B	B	A	B	B	A	A	A	A	B	A	B	-	B	A
1254		Ex_c19516_1184	0		2A	20.21																2AS-5247752			A	A	A	A	A	A	B	B	B	B	B	B	A	B	B	A	A	A	A	B	A	B	B	B	A
1255		Excalibur_rep_c82595_77	0		2A	20.21																2DS-5335275			A	A	A	A	A	A	B	B	B	B	B	B	A	B	B	A	A	A	A	B	A	B	B	B	A
1256		Tdurum_contig56157_454	0		2A	20.21																2DS-5335275			A	A	A	A	A	A	B	B	B	B	B	B	A	B	B	A	A	A	A	B	A	B	B	B	A
1257		wsnp_Ex_c11560_18632777	0		2A	20.21		2A	6.58													2AS-2099666			-	A	A	A	A	A	B	B	B	B	B	B	A	B	B	A	A	A	A	B	A	B	B	B	A
1258		Excalibur_rep_c66982_126	0		2A	20.21																2AS-2099666			A	A	A	A	A	A	B	B	B	B	B	B	A	B	B	A	A	A	A	B	A	B	B	B	A
1259		BS00067382_51	0				1															2DS-5389158			A	A	A	A	A	A	B	B	B	B	B	B	A	B	B	-	A	A	A	B	A	B	B	B	A
1260		RAC875_c25282_148	0		2B	54.13																2BS-5227366			A	A	A	A	A	A	B	B	B	B	B	-	A	B	B	A	A	A	A	B	A	B	B	B	A
1261		C17933_435	0				1							07R	44										A	A	A	A	A	A	B	B	B	B	B	B	A	B	B	A	A	A	A	B	A	B	B	B	A
1262		BS00068050_51	1.14963		2A	162.06																2DS-5352291			A	A	A	A	A	A	B	B	B	B	B	B	A	B	B	A	A	A	A	B	A	B	B	B	A
1263		Excalibur_c18324_297	1.14963		2A	86.88																2AS-5203038			A	A	A	A	A	A	B	B	B	B	B	B	A	B	B	A	A	A	A	B	A	B	-	B	A
1264		RAC875_c63018_441	1.14963		2A	86.88																2AS-5275619			A	A	A	A	A	A	B	B	B	B	B	B	A	B	B	A	A	A	A	B	A	B	B	B	A
1265		TA002095-0637	1.14963		2A	86.88																2DS-5293194			A	A	A	A	A	A	B	B	B	B	B	B	A	B	B	A	A	A	A	B	A	B	B	B	A
1266		CAP8_c2783_336	1.14963		2A	62.13																2AS-5264433			A	A	A	A	A	A	B	B	B	B	B	B	A	B	B	A	A	A	A	B	A	B	B	B	A
1267		wsnp_Ex_c11950_19164191	1.14963		2A	62.13		2A	10.43													2AS-5265661			A	A	A	A	A	A	B	B	B	B	B	B	A	B	B	A	A	A	A	B	A	B	B	B	A
1268		Ex_c12425_506	1.14963		2A	83.71																2AS-5304717			A	A	A	A	A	A	B	B	B	B	B	B	A	B	B	A	A	A	A	B	A	B	B	B	A
1269		RFL_Contig4030_493	1.14963		2A	62.13																2DS-5387127			A	A	A	A	A	A	B	B	B	B	B	B	A	B	B	A	A	A	A	B	A	B	B	B	A
1270		BS00022393_51	1.14963		2A	86.88																2AS-387072			A	A	A	A	A	A	B	B	B	B	B	B	A	B	B	A	A	A	A	B	A	B	B	B	A
1271		BS00064392_51	1.14963		2A	67.77																2AS-5272586			A	A	A	A	A	A	B	B	B	B	B	B	A	B	B	A	A	A	A	B	A	B	B	B	A
1272		Excalibur_c29231_890	1.14963				1															2AS-5203038			A	A	A	A	A	A	B	B	B	B	B	B	A	B	B	A	A	A	A	B	A	B	B	B	A
1273		wsnp_Ex_c342_670415	1.14963		2A	83.71		2A	12.15													2AS-5273836			A	A	A	A	A	A	B	B	B	B	B	B	A	B	B	A	A	A	A	B	A	B	B	B	A
1274		wsnp_Ex_c342_670243	1.14963		2A	83.71		2A	12.15													2AS-5273836			A	A	A	A	A	A	B	B	B	B	B	B	A	B	B	A	A	A	A	B	A	B	B	B	A
1275		Tdurum_contig76595_208	1.14963		2A	86.88																2AS-5260383			A	A	A	A	A	A	B	B	B	B	B	B	A	B	B	A	A	A	A	B	A	B	B	B	A
1276		wsnp_Ex_c11950_19164041	1.14963		2A	62.13		2A	10.43													2AS-5265661			A	A	A	A	A	A	B	B	B	B	B	B	A	B	B	A	A	A	A	B	A	B	B	B	A
1277		wsnp_Ex_c322_624793	1.14963		2A	70.88		2A	16.54																A	A	A	A	A	A	B	B	B	B	B	B	A	B	B	A	A	A	A	B	A	B	B	B	A
1278		tplb0032i02_1388	1.14963		2A	86.88																2AS-5304717			A	A	A	A	A	A	B	B	B	B	B	B	A	B	B	A	A	A	A	B	A	B	B	B	A
1279		Kukri_c46542_1015	1.14963		2B	54.13																2DS-5389018			A	A	A	A	A	A	B	B	B	B	B	B	A	B	B	A	A	A	A	B	A	B	B	B	A
1280		Kukri_c22152_730	1.14963		2A	62.13																2AS-5265661			A	A	A	A	A	A	B	B	B	B	B	B	A	B	B	A	A	A	A	B	A	B	B	B	A
1281		RAC875_c63018_348	1.14963		2A	83.71																2AS-5275619			A	A	A	A	A	A	B	B	B	B	B	B	A	B	B	A	A	A	A	B	A	B	B	B	A
1282		Excalibur_c7682_652	1.14963		2A	86.88																2AS-5303214			A	A	A	A	A	A	B	B	B	B	B	B	A	B	B	A	A	A	A	B	A	B	B	B	A
1283		Excalibur_c29231_932	1.14963				1															2AS-5203038			A	A	A	A	A	A	B	B	B	B	B	B	A	B	B	A	A	A	A	B	A	B	B	B	A
1284		Excalibur_c17946_237	3.39833				1															7AS-4251205			A	A	A	A	A	A	B	B	B	B	B	B	B	B	B	A	A	A	A	B	A	B	B	B	A
1285		wsnp_Ra_c8771_14786376	3.39833		2A	157.96		2A	19.24													5BS-2246933			A	A	A	A	A	A	B	B	B	B	B	B	B	B	B	A	A	A	A	B	A	B	B	B	A
1286		C2835_848	10.5904				1							07R	29										A	A	A	A	A	B	B	A	B	A	-	B	B	B	B	A	A	A	A	B	A	B	B	B	A
1287		Tdurum_contig63516_381	10.5904		2B	149.96																2DS-5388557			A	A	A	A	A	B	B	A	B	A	B	B	B	B	B	A	A	A	A	B	A	B	B	B	A
1288		Tdurum_contig63516_497	10.5904		2A	157.96																2DS-5388557			A	A	A	A	A	B	B	A	B	A	B	B	B	B	B	A	A	A	A	B	A	B	B	B	A
1289		Kukri_c102346_668	10.5904		2A	162.06																2DS-5383785			A	A	A	A	A	B	B	A	B	A	B	B	B	B	B	A	A	A	A	B	A	B	B	B	A
1290		RAC875_c47161_142	10.5904		2A	83.71																2BS-5217635			A	A	A	A	A	B	B	A	B	A	B	B	B	B	B	A	A	A	A	B	A	B	B	B	A
1291		wsnp_CAP12_c455_248396	10.5904		2A	157.96		2D	9.59													2DS-5388557			A	A	A	A	A	B	B	A	B	-	B	B	B	B	B	A	A	A	A	B	A	B	B	B	A
1292		BS00010637_51	13.8919				1															2BS-5140219			A	A	A	A	A	B	B	A	B	A	B	B	B	B	B	A	A	A	A	B	A	B	B	B	A
1293		Kukri_c833_345	17.2302				1															2AS-5255452			A	A	A	A	A	B	B	A	B	A	B	B	B	B	B	A	A	A	A	B	A	B	B	B	A
1294		BS00067159_51	31.3901				1															2AS-5237958			A	A	A	A	A	B	A	A	B	A	A	B	B	B	B	B	A	A	A	B	A	-	B	B	A
1295		BobWhite_c2022_245	37.0319		2A	177.91																2AS-5294668			A	A	A	A	B	B	A	A	B	A	A	B	B	B	A	B	A	A	A	B	A	-	B	B	A
1296		Tdurum_contig54657_696	39.2311				1															2AS-5294668			A	A	A	A	B	B	A	A	B	A	A	B	B	B	A	B	A	A	A	B	A	-	B	B	A
1297		Tdurum_contig32692_271	50.7967		2A	255.02																2DL-1036969			A	B	A	A	B	B	A	A	B	A	A	B	B	B	A	B	B	A	A	B	A	B	B	B	A
1298		BS00110218_51	68.5527		2A	312.68																2AS-5306262			A	B	A	A	B	B	A	A	A	A	A	B	B	A	A	B	B	A	A	A	B	B	B	A	A
1299		wsnp_Ex_c22645_31845530	69.664		2A	312.68		2A	113.13													2AS-1136699			A	B	A	A	B	B	A	B	A	A	A	B	B	A	A	B	B	A	A	A	B	B	B	A	A
1300		wsnp_RFL_Contig3085_3007861	69.664		2A	312.68		2A	113.45													2BS-5209173			A	B	A	A	B	B	A	B	A	A	A	B	B	A	A	B	B	A	A	A	B	B	B	A	A
1301		BS00083146_51	69.664		2A	312.68					2A	59.7										2AS-1136699			A	B	A	A	B	B	A	B	A	A	A	B	B	A	A	B	B	A	A	A	B	B	B	A	A
1302		wsnp_Ex_c22645_31845564	69.664		2A	312.68		2A	114.51													2AS-1136699			A	B	A	A	B	B	A	B	A	A	A	B	B	A	A	B	B	A	A	A	B	B	B	A	A
1303		wsnp_Ex_c15822_24204224	69.664		2A	312.68		2A	113.98		2A	58.9										2AS-1136699			A	B	A	A	B	B	A	B	A	A	A	B	B	A	A	B	B	A	A	A	B	B	B	A	A
1304		JG_c883_445	74.1202		2A	312.68																2AS-5263481			A	B	A	A	B	A	A	B	A	B	A	B	B	A	A	B	B	A	A	A	B	B	B	A	A
1305		BS00022241_51	89.6553		2A	371.31																2AL-6385463			A	B	A	B	B	A	B	B	A	B	B	B	B	A	A	B	A	A	A	A	B	B	B	A	A
1306		BS00081195_51	90.875		2A	379.02																2AL-6419693			A	-	A	B	B	A	B	-	A	B	B	-	-	A	A	B	A	A	A	A	B	B	B	A	A
1307		BS00110586_51	90.875		2A	379.02																2AL-6419693			A	B	A	B	B	A	B	B	A	B	B	B	B	A	A	B	A	A	A	A	B	B	B	A	A
1308		BS00110587_51	90.875		2A	379.02																2AL-6419693			A	B	A	B	B	A	B	B	A	B	B	B	B	A	A	B	A	A	A	A	B	B	B	A	A
1309		RFL_Contig3780_644	90.875		2A	379.02																2AL-6419693			A	B	A	B	B	A	B	B	A	B	B	B	B	A	A	B	A	A	A	A	B	B	B	A	A
1310		RAC875_rep_c69987_930	90.875		2A	379.02																2AL-6419693			A	B	A	B	B	A	B	B	A	B	B	B	B	A	A	B	A	A	A	A	B	B	B	A	A
1311		BS00039406_51	90.875		2A	379.02																2AL-6436906			A	B	A	B	B	A	B	B	A	B	B	B	B	A	A	B	A	A	A	A	B	B	B	A	A
1312		RAC875_c35521_185	90.875		2A	379.02																2AL-6419693			A	B	A	B	B	A	B	B	A	B	B	B	B	A	A	B	A	A	A	A	B	B	B	A	A
1313		BS00081194_51	90.875		2A	379.02																2AL-6419693			A	B	A	B	B	A	B	B	A	B	B	B	B	A	A	B	A	A	A	A	B	B	B	A	A
1314		BS00080654_51	90.875		2A	379.02																2AL-6419693			A	B	A	B	B	A	B	B	A	B	B	B	B	A	A	B	A	A	A	A	B	B	B	A	A
1315		BS00070005_51	90.875		2A	379.02																2AL-6419693			A	B	A	B	B	A	B	B	A	B	B	B	B	A	A	B	A	A	A	A	B	B	B	A	A
1316		BS00070004_51	90.875		2A	379.02																2AL-6419693			A	B	A	B	B	A	B	B	A	B	B	B	B	A	A	B	A	A	A	A	B	B	B	A	A
1317		Excalibur_c34964_326	90.875		2A	379.02																2AL-2314984			A	B	A	B	B	A	B	B	A	B	B	B	B	A	A	B	A	A	A	A	B	B	B	A	A
1318		BS00022377_51	90.875		2A	379.02																2AL-6419693			A	B	A	B	B	A	B	B	A	B	B	B	B	A	A	B	A	A	A	A	B	B	B	A	A
1319		wsnp_Ex_c21409_30544027	91.9863		2A	390.04		2A	261.77		2A	79.4										2AL-6334200			A	B	A	B	B	A	B	B	A	B	B	B	B	A	A	B	A	A	A	A	B	B	B	A	A
1320		IAAV2718	91.9863				1															2AL-6406355			A	B	A	B	B	A	B	B	A	B	B	B	B	A	A	B	A	A	A	A	B	B	B	A	A
1321		RAC875_c9691_870	91.9863		2A	419.47																3B-1235958			A	B	A	B	B	A	B	B	A	B	B	B	B	A	A	B	A	A	A	A	B	B	B	A	A
1322		wsnp_Ex_c7829_13320738	96.4929		2A	419.28		2A	264.86													2AL-6323654			A	B	A	B	B	A	B	B	A	B	B	B	B	A	A	B	A	B	A	A	B	B	B	A	A
1323		BobWhite_c15867_215	96.4929		2A	389.7																2AL-6315305			A	B	A	B	B	A	B	B	A	B	B	B	B	A	A	B	A	B	A	A	B	B	B	A	A
1324		wsnp_Ex_c1604_3060855	96.4929		2A	388.71		2A	268.34													2AL-6395012			A	B	A	B	B	A	B	B	A	B	B	B	B	A	A	B	A	B	A	A	B	B	B	A	A
1325		Kukri_c29170_702	96.4929		2A	419.28					2A	80.2										2AL-6323654			A	B	A	B	B	A	B	B	A	B	B	B	B	A	A	B	A	B	A	A	B	B	B	A	A
1326		wsnp_Ex_rep_c102385_87568304	96.4929		2A	413.48		2A	265.36													2AL-6393327			A	B	A	B	B	A	B	B	A	B	B	B	B	A	A	B	A	B	A	A	B	B	B	A	A
1327		BS00035883_51	96.4929		2A	384.97																2AL-6345017			A	B	A	B	B	A	B	B	A	B	B	B	B	A	A	B	A	B	A	A	B	B	B	A	A
1328		Excalibur_c6660_746	96.4929				1				2A	80.2										2AL-6361730			A	B	A	B	B	A	B	B	A	B	B	B	B	A	A	B	A	B	A	A	B	B	B	A	A
1329		Kukri_c7193_3176	96.4929		2A	388.71																2AL-6361730			A	B	A	B	B	A	B	B	A	B	B	B	B	A	A	B	A	B	A	A	B	B	B	A	A
1330		GENE-1381_110	96.4929				1															2AL-6436792			A	B	A	B	B	A	B	B	A	B	B	B	B	A	A	B	A	B	A	A	B	B	B	A	A
1331		BS00022666_51	96.4929		2A	384.97																2AL-6410547			A	B	A	B	B	A	B	B	A	B	B	B	B	A	A	B	A	B	A	A	B	B	B	A	A
1332		BS00089497_51	96.4929		2A	385.17																2AL-6410547			A	B	A	B	B	A	B	B	A	B	B	B	B	A	A	B	A	B	A	A	B	B	B	A	A
1333		Excalibur_c1604_2710	96.4929		2A	388.71																2AL-6395012			A	B	A	B	B	A	B	B	A	B	B	B	B	A	A	B	A	B	A	A	B	B	B	A	A
1334		Excalibur_c6660_716	96.4929		2A	385.17																2AL-6361730			A	B	A	B	B	A	B	B	A	B	B	B	B	A	A	B	A	B	A	A	B	B	B	A	A
1335		Ku_c8927_2075	96.4929		2A	413.64					2A	80.2										2AL-6361730			A	B	A	B	B	A	B	B	A	B	B	B	B	A	A	B	A	B	A	A	B	B	B	A	A
1336		RAC875_c21906_247	96.4929		2A	385.17																2AL-6315305			A	B	A	B	B	A	B	B	A	B	B	B	B	A	A	B	A	B	A	A	B	B	B	A	A
1337		RAC875_c52458_454	96.4929		2A	385.17					2A	80.2										2AL-6356732			A	B	A	B	B	A	B	B	A	B	B	B	B	A	A	B	A	B	A	A	B	B	B	A	A
1338		Kukri_c62142_683	96.4929		2A	388.71																2BL-7953703			A	B	A	B	B	A	B	B	A	B	B	B	B	A	A	B	A	B	A	A	B	B	B	A	A
1339		BobWhite_c17403_635	96.4929		2A	413.64					2A	80.2										2AL-6335738			A	B	A	B	B	A	B	B	A	B	B	B	B	A	A	B	A	B	A	A	B	B	B	A	A
1340		GENE-1381_132	96.4929		2A	385.17					2A	80.2										2AL-6436792			A	B	A	B	B	A	B	B	A	B	B	B	B	A	A	B	A	B	A	A	B	B	B	A	A
1341		IAAV2218	96.4929		2A	115.135					2A	76.6										2BL-8038620			A	B	A	B	B	A	B	B	A	B	B	B	B	A	A	B	A	B	A	A	B	B	B	A	A
1342		Kukri_c29170_680	96.4929		2A	417.53					2A	80.2										2AL-6323654			A	B	A	B	B	A	B	B	A	B	B	B	B	A	A	B	A	B	A	A	B	B	B	A	A
1343		Kukri_c7193_5647	96.4929		2A	385.17																2DL-9906003			A	B	A	B	B	A	B	B	A	B	B	B	B	A	A	B	A	B	A	A	B	B	B	A	A
1344		Kukri_c7193_5892	96.4929		2A	385.17					2A	80.2										2DL-9906003			A	B	A	B	B	A	B	B	A	B	B	B	B	A	A	B	A	B	A	A	B	B	B	A	A
1345		wsnp_Ex_c7829_13320760	96.4929		2A	417.53		2A	265.36													2AL-6323654			A	B	-	B	B	A	B	B	A	B	B	B	B	A	A	B	A	B	A	A	B	B	B	A	A
1346		wsnp_RFL_Contig2729_2446041	98.7416		2A	385.17		2A	256.76													2DL-9893599			A	B	A	B	B	A	B	B	A	B	B	B	B	A	A	B	A	B	A	A	B	B	B	A	A
1347		Ku_c307_653	99.8654		2A	394.36																7AL-4555617			A	B	A	B	B	A	B	B	A	B	B	B	B	A	A	B	A	B	A	A	B	B	B	A	A
1348		BS00083497_51	99.8654		2B	351.23																2AL-6421780			A	B	A	B	B	A	B	B	A	B	B	B	B	A	A	B	A	B	A	A	B	B	B	A	A
1349		BS00098423_51	99.8654		2A	385.17																2DL-9910257			A	B	A	B	B	A	B	B	A	B	B	B	B	A	A	B	A	B	A	A	B	B	B	A	A
1350		CAP12_rep_c6956_169	99.8654		2A	385.17					2A	80.2										2AL-6417613			A	B	A	B	B	A	B	B	A	B	B	B	B	A	A	B	A	B	A	A	B	B	B	A	A
1351		GENE-3975_114	99.8654		2A	385.17																2AL-6421780			A	B	A	B	B	A	B	B	A	B	B	B	B	A	A	B	A	B	A	A	B	B	B	A	A
1352		wsnp_RFL_Contig4594_5459508	99.8654		2A	388.71		2A	256.76													2DL-9889512			A	B	A	B	B	A	B	B	A	B	B	B	B	A	A	B	A	B	A	A	B	B	B	A	A
1353		wsnp_Ex_rep_c66358_64543218	102.065		2A	409.93		2A	275.45		2A	85.7										5BL-10899473			A	B	A	B	B	A	B	B	A	B	B	B	B	A	A	B	A	B	A	A	B	B	B	A	A
1354		BS00029332_51	102.065		2A	392.08																2BL-8087438			A	B	A	B	B	A	B	B	A	B	B	B	B	A	A	B	A	B	A	A	B	B	B	A	A
1355		Kukri_c20010_861	102.065				1															2AL-6356108			A	B	A	B	B	A	B	B	A	B	B	B	B	A	A	B	A	B	A	A	B	B	B	A	A
1356		wsnp_Ku_c54793_58953037	103.164					2A	275.45													2BL-8079963			A	B	A	B	B	A	B	B	A	B	B	B	B	A	A	B	A	B	A	A	B	B	B	A	A
1357		wsnp_JD_c15127_14676522	103.164		2A	392.08		2A	295.44													2AL-6372800			A	B	A	B	B	A	B	B	A	B	B	B	B	A	A	B	A	B	A	A	B	B	B	A	A
1358		wsnp_Ex_rep_c66358_64543401	103.164		2A	411.84		2A	280.24		2A	83.3										2AL-5375621			A	B	A	B	B	A	B	B	A	B	B	B	B	A	A	B	A	B	A	A	B	B	B	A	A
1359		Tdurum_contig30325_334	103.164		2A	391.01																2BL-7936341			A	B	A	B	B	A	B	B	A	B	B	B	B	A	A	B	A	B	A	A	B	B	B	A	A
1360		RFL_Contig4324_1348	103.164		2A	394.36																2DL-9905645			A	B	A	B	B	A	B	B	A	B	B	B	B	A	A	B	A	B	A	A	B	B	B	A	A
1361		wsnp_Ex_rep_c66358_64543089	103.164		5B	214.95		2A	275.45													5BL-10899473			A	B	A	B	B	A	B	B	A	B	B	B	B	A	A	B	A	B	A	A	B	B	B	A	A
1362		Jagger_c5227_133	103.164		2A	411.84																6AS-4394696			A	B	A	B	B	A	B	B	A	B	B	B	B	A	A	B	A	B	A	A	B	B	B	A	A
1363		Excalibur_rep_c102052_721	103.164		2A	394.36																2AL-6407558			A	B	A	B	B	A	B	B	A	B	B	B	B	A	A	B	A	B	A	A	B	B	B	A	A
1364		wsnp_Ex_rep_c67848_66550913	103.164					2A	275.45													2AL-6355839			A	B	A	B	B	A	B	B	A	B	B	B	B	A	A	B	A	B	A	A	B	B	B	A	A
1365		Excalibur_c40617_983	103.164		2A	388.1																2BL-8023393			A	B	A	B	B	A	B	B	A	B	B	B	B	A	A	B	A	B	A	A	B	B	B	A	A
1366		Excalibur_c28325_140	103.164		2A	391.01																2AL-3552825			A	B	A	B	B	A	B	B	A	B	B	B	B	A	A	B	A	B	A	A	B	B	B	A	A
1367		BS00107804_51	103.164		2A	407.9																2AL-6436110			A	B	A	B	B	A	B	B	A	B	B	B	B	A	A	B	A	B	A	A	B	B	B	A	A
1368		wsnp_Ku_c136_271700	103.164		2A	411.84		2A	280.24													2AL-6325562			A	B	A	B	B	A	B	B	A	B	B	B	B	A	A	B	A	B	A	A	B	B	B	A	A
1369		Kukri_c40121_373	103.164		2A	388.1																5DL-4506180			A	B	A	B	B	A	B	B	A	B	B	B	B	A	A	B	A	B	A	A	B	B	B	A	A
1370		BobWhite_c31673_296	103.164		2A	411.84																6AS-4394696			A	B	A	B	B	A	B	B	A	B	B	B	B	A	A	B	A	B	A	A	B	B	B	A	A
1371		BobWhite_rep_c61500_595	104.263		2A	411.53																2AL-6360901			A	B	A	B	B	A	B	B	A	B	B	B	B	A	A	B	A	B	A	A	B	B	B	A	A
1372		wsnp_Ku_c52392_57380485	104.263		2A	411.53		2A	280.24													2AL-6360901			A	B	A	B	B	A	B	B	A	B	B	B	B	A	A	B	A	B	A	A	B	B	B	A	A
1373		wsnp_Ex_c47157_52450090	104.263		2B	356.43		2A	275.45													2BL-8090963			A	B	A	B	B	A	B	B	A	B	B	B	B	A	A	B	A	B	A	A	B	B	B	A	A
1374		BS00065914_51	104.263				1															2DL-9882022			A	B	A	B	B	A	B	B	A	B	B	B	B	A	A	B	A	B	A	A	B	B	B	A	A
1375		Excalibur_c3171_416	104.263		2A	411.53					2A	83.3										2AL-6360902			A	B	A	B	B	A	B	B	A	B	B	B	B	A	A	B	A	B	A	A	B	B	B	A	A
1376		BS00086329_51	104.263				1															2AL-6386928			A	B	A	B	B	A	B	B	A	B	B	B	B	A	A	B	A	B	A	A	B	B	B	A	A
1377		Excalibur_c3171_520	104.263				1															2AL-6436264			A	B	A	B	B	A	B	B	A	B	B	B	B	A	A	B	A	B	A	A	B	B	B	A	A
1378		IAAV3238	104.263				1															2DL-9901080			A	B	A	B	B	A	B	B	A	B	B	B	B	A	A	B	A	B	A	A	B	B	B	A	A
1379		wsnp_Ku_c28467_38394887	104.263					2A	280.24													2AL-6436264			A	B	A	B	B	A	B	B	A	B	B	B	B	A	A	B	A	B	A	A	B	B	B	A	A
1380		Excalibur_c7282_482	104.263		2A	413.64																2AL-6325565			A	B	A	B	B	A	B	B	A	B	B	B	B	A	A	B	A	B	A	A	B	B	B	A	A
1381		IAAV6408	104.263				1				2A	86.1										2AL-3475142			A	B	A	B	B	A	B	B	A	B	B	B	B	A	A	B	A	B	A	A	B	B	B	A	A
1382		wsnp_Ex_c23768_33006588	104.263					2A	275.45													2AL-6325565			A	B	A	B	B	A	B	B	A	B	B	B	B	A	A	B	A	B	A	A	B	B	B	A	A
1383		Excalibur_c47219_186	104.263				1															2AL-6377147			A	B	A	B	B	A	B	B	A	B	B	B	B	A	A	B	A	B	A	A	B	B	B	A	A
1384		Excalibur_c7282_285	104.263		2A	409.93																2AL-6325565			A	B	A	B	B	A	B	B	A	B	B	B	B	A	A	B	A	B	A	A	B	B	B	A	A
1385		Excalibur_c7282_512	104.263		2A	401.22																2AL-6325565			A	B	A	B	B	A	B	B	A	B	B	B	B	A	A	B	A	B	A	A	B	B	B	A	A
1386		Ku_c35823_743	104.263		2A	409.73																2DL-9906723			A	B	A	B	B	A	B	B	A	B	B	B	B	A	A	B	A	B	A	A	B	B	B	A	A
1387		Kukri_rep_c104611_210	104.263		2A	409.93					2A	85.7										2AL-6360902			A	B	A	B	B	A	B	B	A	B	B	B	B	A	A	B	A	B	A	A	B	B	B	A	A
1388		wsnp_Ex_c2426_4542393	104.263		2A	413.06		2A	275.45													2AL-6430546			A	B	A	B	B	A	B	B	A	B	B	B	B	A	A	B	A	B	A	A	B	B	B	A	A
1389		wsnp_Ku_c28467_38394907	104.263					2A	275.45													2AL-6436264			A	B	A	B	B	A	B	B	A	B	B	B	B	A	A	B	A	B	A	A	B	B	B	A	A
1390		BS00022587_51	104.263		2A	413.64																2AL-6386928			A	B	A	B	B	A	B	B	A	B	B	B	B	A	A	B	A	B	A	A	B	B	B	A	A
1391		wsnp_Ex_c10751_17505459	105.399		2Dx	205.62		2A	296.01													2AL-1272612			A	B	A	B	B	A	B	B	A	B	B	B	B	A	A	B	A	B	A	B	B	B	B	A	A
1392		Kukri_c74165_204	105.399		2A	411.32																2DL-9900832			A	B	A	B	B	A	B	B	A	B	B	B	B	A	A	B	A	B	A	B	B	B	B	A	A
1393		wsnp_Ex_c59095_60108097	105.399		2A	417.53		2A	285.36													2AL-6388541			A	B	A	B	B	A	B	B	A	B	B	B	B	A	A	B	A	B	A	B	B	B	B	A	A
1394		wsnp_Ex_c59095_60108185	105.399		2A	410.9		2A	284.86													2AL-6388541			A	B	A	B	B	A	B	B	A	B	B	B	B	A	A	B	A	B	A	B	B	B	B	A	A
1395		Kukri_c3888_1478	105.399		1A	55.28																1AS-3270232			A	B	A	B	B	A	B	B	A	B	B	B	B	A	A	B	A	B	A	B	B	B	B	A	A
1396		Kukri_c33828_801	105.399				1															2AL-6437880			A	B	A	B	B	A	B	B	A	B	B	B	B	A	A	B	A	B	A	B	B	B	B	A	A
1397		Jagger_c9554_114	105.399		2A	417.53																2AL-6373512			A	B	A	B	B	A	B	B	A	B	B	B	B	A	A	B	A	B	A	B	B	B	B	A	A
1398		Tdurum_contig12200_157	105.399				1															2DL-7563239			A	B	A	B	B	A	B	B	A	B	B	B	B	A	A	B	A	B	A	B	B	B	B	A	A
1399		wsnp_Ex_c16627_25162391	105.399		2A	417.53		2A	290													2AL-6406608			A	B	A	B	B	A	B	B	A	B	B	B	B	A	A	B	A	B	A	B	B	B	B	A	A
1400		wsnp_Ra_c32271_41304469	105.399		2A	410.9		2A	284.86													2AL-6388541			A	B	A	B	B	A	B	B	A	B	B	B	B	A	A	B	A	B	A	B	B	B	B	A	A
1401		GENE-2352_964	105.399		2A	410.9																2BL-8084875			A	B	A	B	B	A	B	B	A	B	B	B	B	A	A	B	A	B	A	B	B	B	B	A	A
1402		IACX1163	105.399		2A	419.6																2AL-6424049			A	B	A	B	B	A	B	B	A	B	B	B	B	A	A	B	A	B	A	B	B	B	B	A	A
1403		isotig11049	111.106				1							99	230										A	B	A	B	B	A	B	B	B	B	B	B	B	B	A	B	A	B	A	B	B	B	B	A	A
1404		BS00094574_51	117.812		2A	421.04																2AL-6363260			A	B	A	A	B	A	B	B	A	B	B	B	B	A	A	B	A	B	A	B	B	B	B	A	A
1405		Tdurum_contig33398_106	117.812		2A	420.41					2A	84.9										2AL-6363260			A	B	A	A	B	A	B	B	A	B	B	B	B	A	A	B	A	B	A	B	B	B	B	A	A
1406		BS00081507_51	117.812		2Dx	205.15																2AL-6365422			A	B	A	A	B	A	B	B	A	B	B	B	B	A	A	B	A	B	A	B	B	B	B	A	A
1407		tplb0052d08_1158	118.949		2A	426.14																2AL-6295615			A	B	A	A	B	A	B	B	A	B	B	B	B	A	A	B	A	B	B	B	B	B	B	A	A
1408		tplb0050m09_1890	120.073		2A	431.2																2AL-6430454			A	B	A	A	B	A	B	B	A	B	B	B	B	A	A	B	A	B	B	B	B	B	B	A	A
1409		RAC875_c3378_1345	122.321				1															2AL-6438802			A	B	A	A	B	A	B	B	A	B	B	B	B	A	A	B	A	B	B	B	B	B	B	A	A
1410		Ku_c40588_1376	122.321		2A	440.24																2AL-6373493			A	B	A	A	B	A	B	B	A	B	B	B	B	A	A	B	A	B	B	B	B	B	B	A	A
1411		BobWhite_c24021_254	122.321		2Dx	195.95																2BL-8061437			A	B	A	A	B	A	B	B	A	B	B	B	B	A	A	B	A	B	B	B	B	B	B	A	A
1412		BS00022456_51	126.932		2A	444.07																2AL-6411996			A	B	A	A	B	A	B	B	A	B	B	B	B	A	A	B	A	B	B	B	B	B	B	A	A
1413		BS00028315_51	126.932		2A	444.07																2AL-6359677			A	B	A	A	B	A	B	B	A	B	B	B	B	A	A	B	A	B	B	B	B	B	B	A	A
1414		BS00082084_51	126.932		2A	444.07																2AL-6411996			A	B	A	A	B	A	B	B	A	B	B	B	B	A	A	B	A	B	B	B	B	B	B	A	A
1415		BS00023048_51	128.069		2A	446.85																2BL-7985241			A	B	A	A	B	A	B	B	A	B	B	B	B	A	A	B	A	B	B	B	B	B	B	A	A
1416		Excalibur_c26462_452	128.069		2A	444.07																2BL-8080180			A	B	A	A	B	A	B	B	A	B	B	B	B	A	A	B	A	B	B	B	B	B	B	A	A
1417		Kukri_c22047_313	128.069		2A	445.41																2AL-6408419			A	B	A	A	B	A	B	B	A	B	B	B	B	A	A	B	A	B	B	B	B	B	B	A	A
1418		RAC875_rep_c69619_78	128.069		2A	437.88					2A	95.8										2AL-6383989			A	B	A	A	B	A	B	B	A	B	B	B	B	A	A	B	A	B	B	B	B	B	B	A	A
1419		wsnp_Ex_c41007_47932833	128.069		2A	437.88		2A	313.66													2AL-6383989			A	B	A	A	B	A	B	B	A	B	B	B	B	A	A	B	A	B	B	B	B	B	B	A	A
1420		wsnp_CAP11_c1711_934478	128.069		2A	437.88		2A	313.66													2AL-6383989			A	B	A	A	B	A	B	B	A	B	B	B	B	A	A	B	A	B	B	B	B	B	B	A	A
1421		RAC875_rep_c69619_145	128.069		2A	437.88					2A	95.8										2AL-6383989			A	B	A	A	B	A	B	B	A	B	B	B	B	A	A	B	A	B	B	B	B	B	B	A	A
1422		wsnp_Ex_c24964_34219020	132.733		2A	447.29		2A	316.83													2AL-6434445			A	B	A	A	B	A	B	B	B	B	B	B	B	B	A	B	A	B	B	B	B	B	B	A	A
1423		wsnp_JD_c2578_3489735	132.733		2A	450.79		2A	316.83													2AL-6434445			A	B	A	A	B	A	B	B	B	B	B	B	B	B	A	B	A	B	B	B	B	B	B	A	A
1424		BS00009817_51	132.733		2A	453.53																2AL-6434537			A	B	A	A	B	A	B	B	B	B	B	B	B	B	A	B	A	B	B	B	B	B	B	A	A
1425		wsnp_Ex_rep_c70299_69243835	136.072		2A	471.51		2A	321.2													2AL-6436403			A	B	A	A	B	A	B	B	B	B	B	B	B	B	A	B	A	B	B	B	A	B	B	A	A
1426		wsnp_Ex_rep_c70299_69243401	136.072		2A	471.51		2A	321.2													2AL-6436403			A	B	A	A	B	A	B	B	B	B	B	B	B	B	A	B	A	B	B	B	A	B	B	A	A
1427		Kukri_c25978_561	136.072		2A	473.89																2AL-6436403			A	B	A	A	B	A	B	B	B	B	B	B	B	B	A	B	A	B	B	B	A	B	B	A	A
1428		Tdurum_contig86183_177	137.291		2A	479.11																2AL-6407556			A	B	B	-	B	A	B	B	B	B	B	B	B	B	A	B	A	B	B	B	A	B	B	A	A
1429		RAC875_c25848_122	137.291		2A	469.34																2AL-6417238			A	B	-	A	B	A	B	B	B	B	B	B	B	B	A	B	A	B	B	B	A	B	B	A	A
1430		Excalibur_c3727_1773	137.291		2A	476.91																2BL-7984617			A	B	A	A	B	A	B	B	B	B	B	B	B	B	A	B	A	B	B	B	A	B	B	A	A
1431		Tdurum_contig86183_221	137.291		2A	476.91																2AL-6407556			A	B	A	A	B	A	B	B	B	B	B	B	B	B	A	B	A	B	B	B	A	B	B	A	A
1432		Tdurum_contig31185_456	137.291		2A	474.62																2AL-6375562			A	B	A	A	B	A	B	B	B	B	B	B	B	B	A	B	A	B	B	B	A	B	B	A	A
1433		Kukri_rep_c68300_216	137.291		2A	479.11					2A	103										2DS-5352386			A	B	A	A	B	A	B	B	B	B	B	B	B	B	A	B	A	B	B	B	A	B	B	A	A
1434		Kukri_rep_c110061_249	137.291		2A	476.23																2DS-5352386			A	B	A	A	B	A	B	B	B	B	B	B	B	B	A	B	A	B	B	B	A	B	B	A	A
1435		IAAV3791	137.291		2A	141.401																2AL-6340003			A	B	A	A	B	A	B	B	B	B	B	B	B	B	A	B	A	B	B	B	A	B	B	A	A
1436		Excalibur_c44487_642	137.291		2A	473.04																2AL-6340003			A	B	A	A	B	A	B	B	B	B	B	B	B	B	A	B	A	B	B	B	A	B	B	A	A
1437		BS00030165_51	137.291		2A	479.11					2A	103										2AL-6349530			A	B	A	A	B	A	B	B	B	B	B	B	B	B	A	B	A	B	B	B	A	B	B	A	A
1438		BS00023144_51	137.291				1															2DL-9907267			A	B	A	A	B	A	B	B	B	B	B	B	B	B	A	B	A	B	B	B	A	B	B	A	A
1439		BS00022409_51	137.291		2A	477.26																2AL-6371560			A	B	A	A	B	A	B	B	B	B	B	B	B	B	A	B	A	B	B	B	A	B	B	A	A
1440		Tdurum_contig6086_269	137.291		2A	479.11					2A	103										2AL-6349530			A	B	A	A	B	A	B	B	B	B	B	B	B	B	A	B	A	B	B	B	A	B	B	A	A
1441		tplb0060h04_139	137.291		2Dx	222.41																2AL-5881341			A	B	A	A	B	A	B	B	B	B	B	B	B	B	A	B	A	B	B	B	A	B	B	A	A
1442		Kukri_c15615_254	137.291		2A	480.02																2AL-5881341			A	B	A	A	B	A	B	B	B	B	B	B	B	B	A	B	A	B	B	B	A	B	B	A	A
1443		IACX5800	137.291		2A	473.89																2AL-6334109			A	B	A	A	B	A	B	B	B	B	B	B	B	B	A	B	A	B	B	B	A	B	B	A	A
1444		BS00003663_51	137.291		2A	473.89																2AL-6334109			A	B	A	A	B	A	B	B	B	B	B	B	B	B	A	B	A	B	B	B	A	B	B	A	A
1445		BobWhite_c31163_694	137.291		2A	480.02					2A	103										2AL-6435620			A	B	A	A	B	A	B	B	B	B	B	B	B	B	A	B	A	B	B	B	A	B	B	A	A
1446		BobWhite_c17783_174	137.291		2A	479.11																2AL-6349530			A	B	A	A	B	A	B	B	B	B	B	B	B	B	A	B	A	B	B	B	A	B	B	A	A
1447		Tdurum_contig44139_1033	137.291		2A	473.89																2AL-6340003			A	B	A	A	B	A	B	B	B	B	B	B	B	B	A	B	A	B	B	B	A	B	B	A	A
1448		RAC875_c33037_578	137.291		2A	473.04																2DL-9827029			A	B	A	A	B	A	B	B	B	B	B	B	B	B	A	B	A	B	B	B	A	B	B	A	A
1449		wsnp_Ex_c5740_10081171	137.291		2A	473.04		2A	321.7													2AL-6422590			A	B	A	A	B	A	B	B	B	B	B	B	B	B	A	B	A	B	B	B	A	B	B	A	A
1450		Kukri_c6944_1636	137.291		2A	471.51																2BL-8017056			A	B	A	A	B	A	B	B	B	B	B	B	B	B	A	B	A	B	B	B	A	B	B	A	A
1451		Excalibur_c8009_325	137.291		2A	476.23																2AL-6349530			A	B	A	A	B	A	B	B	B	B	B	B	B	B	A	B	A	B	B	B	A	B	B	A	A
1452		BS00000209_51	137.291		2A	480.56																2AL-5881341			A	B	A	A	B	A	B	B	B	B	B	B	B	B	A	B	A	B	B	B	A	B	B	A	A
1453		Ex_c5740_1133	137.291		2A	473.89																2AL-6422590			A	B	A	A	B	A	B	B	B	B	B	B	B	B	A	B	A	B	B	B	A	B	B	A	A
1454		Ku_c36209_204	137.291		2A	473.89																2AL-6320738			A	B	A	A	B	A	B	B	B	B	B	B	B	B	A	B	A	B	B	B	A	B	B	A	A
1455		Tdurum_contig49145_914	137.291		2A	476.91																2AL-6407556			A	B	A	A	B	A	B	B	B	B	B	B	B	B	A	B	A	B	B	B	A	B	B	A	A
1456		BobWhite_c25764_348	137.291		2A	473.89																2AL-6422590			A	B	A	A	B	A	B	B	B	B	B	B	B	B	A	B	A	B	B	B	A	B	B	A	A
1457		Excalibur_c37727_66	138.428		2B	431.19																2DL-9826098			A	B	A	A	B	A	B	B	B	B	B	B	B	B	A	B	A	B	B	B	A	B	B	A	A
1458		Kukri_c209_999	138.428		2A	479.11																2DL-9826098			A	B	A	A	B	A	B	B	B	B	B	B	B	B	A	B	A	B	B	B	A	B	B	A	A
1459		BS00022813_51	140.702		2A	473.89																2AL-6352088			A	B	A	A	B	A	B	B	B	B	B	B	B	B	A	B	A	B	B	B	A	B	B	A	A
1460		RAC875_c9523_328	142.951		2A	482.28																2AL-6334863			A	B	A	A	B	A	B	B	B	B	B	B	B	B	A	B	A	B	B	B	A	B	B	A	A
1461		Tdurum_contig61938_424	153.874		2A	501.34																2AL-4408244			A	B	A	A	B	A	B	B	B	B	B	B	A	B	A	B	B	A	B	B	A	A	B	A	A
1462		RAC875_c1706_1888	153.874		2A	506.13					2A	117.2										2AL-6321174			A	B	A	A	B	A	B	B	B	B	B	B	A	B	A	B	B	A	B	B	A	A	B	A	A
1463		Excalibur_c44834_80	156.098		2A	506.13					2A	117.2										2AL-6375566			B	B	A	A	B	A	B	B	B	B	B	B	A	B	A	B	B	A	B	B	A	A	B	A	B
1464		Excalibur_c52319_257	156.098		2A	501.24																2AL-6375566			B	B	A	A	B	A	B	B	B	B	B	B	A	B	A	B	B	A	B	B	A	A	B	A	B
1465		Ra_c13654_1529	156.098		2A	506.13																2AL-6324273			B	B	A	A	B	A	B	B	B	B	B	B	A	B	A	B	B	A	B	B	A	A	B	A	B
1466		RAC875_c21750_784	156.098		2A	506.13					2A	106.9										2DL-9829039			B	B	A	A	B	A	B	B	B	B	B	B	A	B	A	B	B	A	B	B	A	A	B	A	B
1467		wsnp_Ku_c26323_36285601	156.098					2A	344.96													2AL-6375566			B	B	A	A	B	A	B	B	B	B	B	B	A	B	A	B	B	A	B	B	A	A	B	A	B
1468		wsnp_Ku_c4045_7380115	156.098		2A	506.13		2A	350.43		2A	117.2										2AL-6436324			B	B	A	A	B	A	B	B	B	B	B	B	A	B	A	B	B	A	B	B	A	A	B	A	B
1469		RAC875_c21013_1187	156.098		2A	501.24																2AL-6375566			B	B	A	A	B	A	B	B	B	B	B	B	A	B	A	B	B	A	B	B	A	A	B	A	B
1470		BobWhite_c42181_327	156.098		2A	505.26					2A	117.2										2AL-6375566			B	B	A	A	B	A	B	B	B	B	B	B	A	B	A	B	B	A	B	B	A	A	B	A	B
1471		BS00065245_51	158.347		2A	505.8					2A	106.9										2AL-6385890			B	B	A	A	B	A	A	B	-	-	A	B	A	B	A	B	B	A	B	B	A	A	B	A	B
1472		Tdurum_contig53038_684	158.347		2A	502.77					2A	117.2										2AL-6393238			B	B	A	A	B	A	A	B	-	B	A	B	A	B	A	B	B	A	B	B	A	A	B	A	B
1473		RAC875_rep_c102485_606	158.347		2A	502.7																2DL-9858407			B	B	A	A	B	A	A	B	B	B	A	B	A	B	A	B	B	A	B	B	A	A	B	A	B
1474		BS00011539_51	158.347		2A	505.26					2A	117.2										2AL-6393238			B	B	A	A	B	A	A	B	-	-	A	B	A	B	A	B	B	A	B	B	A	A	B	A	B
1475		Tdurum_contig56321_232	158.347		2A	507.8																2DL-4590938			B	B	A	A	B	A	A	B	A	-	A	B	A	B	A	B	B	A	B	B	A	A	B	A	B
1476		JD_c11825_1135	158.347		2A	506.13																2BL-8061382			B	B	A	A	B	A	A	B	A	-	A	B	A	B	A	B	B	A	B	B	A	A	B	A	B
1477		Excalibur_c923_837	158.347		2A	506.13																2AL-216652			B	B	A	A	B	A	A	B	-	-	A	B	A	B	A	B	B	A	B	B	A	A	B	A	B
1478		Tdurum_contig66353_358	158.347		2A	506.15																			B	B	A	A	B	A	A	B	-	B	A	B	A	B	A	B	B	A	B	B	A	A	B	A	B
1479		Ku_c72620_132	158.347		2A	506.13																2AL-216652			B	B	A	A	B	A	A	B	-	B	A	B	A	B	A	B	B	A	B	B	A	A	B	A	B
1480		Tdurum_contig53038_714	158.347		2A	502.77					2A	117.2										2AL-6393238			B	B	A	A	B	A	A	B	-	B	A	B	A	B	A	B	B	A	B	B	A	A	B	A	B
1481		Tdurum_contig25539_248	158.347		2A	506.15																2AL-6358116			B	B	A	A	B	A	A	B	-	B	A	B	A	B	A	B	B	A	B	B	A	A	B	A	B
1482		RAC875_rep_c108389_937	159.483		2A	506.15																2DL-9907367			B	B	-	A	B	A	A	B	-	B	A	B	A	B	A	B	B	A	B	B	A	A	B	A	B
1483		Kukri_c44231_1576	159.483		2A	502.77					2A	106.9										2BL-705390			B	B	B	A	B	A	A	B	-	B	A	B	A	B	A	B	B	A	B	B	A	A	B	A	B
1484		Tdurum_contig8350_243	159.483		2A	506.15					2A	117.2										2AL-6338011			B	B	-	A	B	A	A	B	-	B	A	B	A	B	A	B	B	A	B	B	A	A	B	A	B
1485		RAC875_c35200_302	159.483		2A	506.15																2DL-9907367			B	B	A	A	B	A	A	B	-	B	A	B	A	B	A	B	B	A	B	B	A	A	B	A	B
1486		Kukri_c4239_1076	159.483		2A	513.28																2DL-9846957			B	B	A	A	B	A	A	B	-	B	A	B	A	B	A	B	B	A	B	B	A	A	B	A	B
1487		RAC875_c35200_230	159.483		2A	506.15																2DL-9907367			B	B	A	A	B	A	A	B	-	B	A	B	A	B	A	B	B	A	B	B	A	A	B	A	B
1488		RAC875_c68651_391	159.483		2A	505.26																2BL-7963902			B	B	A	A	B	A	A	B	B	B	A	B	A	B	A	B	B	A	B	B	A	A	B	A	B
1489		BobWhite_c7751_424	159.483		2A	544.94																2BL-7951021			B	B	A	A	B	A	A	B	B	B	A	B	A	B	A	B	B	A	B	B	A	A	B	A	B
1490		BS00087932_51	159.483		2A	506.15					2A	117.2										2AL-6368366			B	B	A	A	B	A	A	B	B	B	A	B	A	B	A	B	B	A	B	B	A	A	B	A	B
1491		Excalibur_rep_c69149_1588	159.483		2A	506.15																2BL-8035789			B	B	A	A	B	A	A	B	B	B	A	B	A	B	A	B	B	A	B	B	A	A	B	A	B
1492		IAAV7086	159.483		2A	162.894					2A	136.5													B	B	A	A	B	A	A	B	B	B	A	B	A	B	A	B	B	A	B	B	A	A	B	A	B
1493		Tdurum_contig14482_1073	159.483		2A	505.26																2BL-8090779			B	B	A	A	B	A	A	B	B	B	A	B	A	B	A	B	B	A	B	B	A	A	B	A	B
1494		wsnp_Ku_c2838_5354231	159.483		2A	502.77		2A	338.08		2A	117.2										2AL-6368366			B	B	A	A	B	A	A	B	B	B	A	B	A	B	A	B	B	A	B	B	A	A	B	A	B
1495		wsnp_BE498892A_Ta_2_25	159.483		2A	506.15		2A	350.43																B	B	A	A	B	A	A	B	B	B	A	B	A	B	A	B	B	A	B	B	A	-	B	A	B
1496		Tdurum_contig50720_354	159.483		2A	547.41																2AL-6324843			B	B	A	A	B	A	A	B	B	B	A	B	A	B	A	B	B	A	B	B	A	A	B	A	B
1497		GENE-2324_85	159.483		2A	507.6																2DL-9785494			B	B	A	A	B	A	A	B	B	B	A	B	A	B	A	B	B	A	B	B	A	A	B	A	B
1498		RFL_Contig5122_974	159.483		2A	502.77					2A	117.2										2BL-8072721			B	B	A	A	B	A	A	B	B	B	A	B	A	B	A	B	B	A	B	B	A	A	B	A	B
1499		Tdurum_contig49366_118	159.483				1															2AL-1962760			B	B	A	A	B	A	A	B	B	B	A	B	A	B	A	B	B	A	B	B	A	A	B	A	B
1500		wsnp_BE498892A_Ta_2_1	159.483		2A	506.15		2A	350.43													2AL-6324843			B	B	A	A	B	A	A	B	B	B	A	B	A	B	A	B	B	A	B	B	A	A	B	A	B
1501		BS00010477_51	159.483		2A	506.13																2DL-9843569			B	B	A	A	B	A	A	B	-	B	A	B	A	B	A	B	B	A	B	B	A	A	B	A	B
1502		BS00010760_51	159.483		2A	506.13																2BL-705390			B	B	A	A	B	A	A	B	-	B	A	B	A	B	A	B	B	A	B	B	A	A	B	A	B
1503		BS00011392_51	159.483		2A	506.15																2AL-6326485			B	B	A	A	B	A	A	B	-	B	A	B	A	B	A	B	B	A	B	B	A	A	B	A	B
1504		BS00024643_51	159.483		2A	506.15																2AL-6392003			B	B	A	A	B	A	A	B	-	B	A	B	A	B	A	B	B	A	B	B	A	A	B	A	B
1505		BS00064813_51	159.483		2A	506.15																			B	B	A	A	B	A	A	B	-	B	A	B	A	B	A	B	B	A	B	B	A	A	B	A	B
1506		CAP12_c1380_238	159.483		2A	506.13																2AL-6368058			B	B	A	A	B	A	A	B	-	B	A	B	A	B	A	B	B	A	B	B	A	A	B	A	B
1507		Excalibur_c7971_712	159.483		2A	506.13					2A	106.9										2BL-8066849			B	B	A	A	B	A	A	B	-	B	A	B	A	B	A	B	B	A	B	B	A	A	B	A	B
1508		Excalibur_c7971_985	159.483		2A	502.77																2BL-8066849			B	B	A	A	B	A	A	B	-	B	A	B	A	B	A	B	B	A	B	B	A	A	B	A	B
1509		IAAV5232	159.483		2A	151.292					2A	136.5										2AL-6401556			B	B	A	A	B	A	A	B	-	B	A	B	A	B	A	B	B	A	B	B	A	A	B	A	B
1510		Kukri_c21008_657	159.483		2A	506.15					2A	106.9										2AL-6321839			B	B	A	A	B	A	A	B	-	B	A	B	A	B	A	B	B	A	B	B	A	A	B	A	B
1511		Kukri_c24081_1386	159.483		2A	506.13																2BL-8090274			B	B	A	A	B	A	A	B	-	B	A	B	A	B	A	B	B	A	B	B	A	A	B	A	B
1512		Kukri_c25632_86	159.483		2A	506.13					2A	106.9										2DL-9846715			B	B	A	A	B	A	A	B	-	B	A	B	A	B	A	B	B	A	B	B	A	A	B	A	B
1513		RAC875_c22328_1356	159.483		2A	506.13					2A	106.9										2BL-8066849			B	B	A	A	B	A	A	B	A	B	A	B	A	B	A	B	B	A	B	B	A	A	B	A	B
1514		Tdurum_contig92425_3144	159.483		2Dx	277.48																2AL-6436486			B	B	A	A	B	A	A	B	A	B	A	B	A	B	A	B	B	A	B	B	A	A	B	A	B
1515		Excalibur_c16329_493	159.483		2A	506.15																2DL-9872141			B	B	A	A	B	A	A	B	A	-	A	B	A	B	A	B	B	A	B	B	A	A	B	A	B
1516		IAAV8933	159.483		2A	151.292																2DL-9725774			B	B	A	A	B	A	A	B	A	-	A	B	A	B	A	B	B	A	B	B	A	A	B	A	B
1517		Kukri_c30117_214	159.483		2A	505.26																2DL-9896469			B	B	A	A	B	A	A	B	A	-	A	B	A	B	A	B	B	A	B	B	A	A	B	A	B
1518		Kukri_c706_702	159.483		2A	506.15																2AL-6392003			B	B	A	A	B	A	A	B	A	-	A	B	A	B	A	B	B	A	B	B	A	A	B	A	B
1519		RAC875_c51459_311	159.483		2A	506.15																2AL-6368366			B	B	A	A	B	A	A	B	A	-	A	B	A	B	A	B	B	A	B	B	A	A	B	A	B
1520		Tdurum_contig42282_11463	159.483		2A	506.13																2DL-9848651			B	B	A	A	B	A	A	B	A	-	A	B	A	B	A	B	B	A	B	B	A	A	B	A	B
1521		wsnp_Ex_c10555_17236072	159.483		2A	502.77		2A	338.08		2A	106.9										2AL-6401556			B	B	A	A	B	A	A	B	A	-	A	B	A	B	A	B	B	A	B	B	A	A	B	A	B
1522		BS00097473_51	159.483		2A	506.13																2AL-6401556			B	B	A	A	B	A	A	B	-	-	A	B	A	B	A	B	B	A	B	B	A	A	B	A	B
1523		IAAV6102	159.483		2A	151.292					2A	136.5										2AL-6401556			B	B	A	A	B	A	A	B	-	-	A	B	A	B	A	B	B	A	B	B	A	A	B	A	B
1524		Kukri_c26697_366	159.483		2A	506.15																2BL-8088182			B	B	A	A	B	A	A	B	-	-	A	B	A	B	A	B	B	A	B	B	A	A	B	A	B
1525		RAC875_c22328_490	159.483		2A	506.13					2A	117.2										2DL-9896469			B	B	A	A	B	A	A	B	-	-	A	B	A	B	A	B	B	A	B	B	A	A	B	A	B
1526		Tdurum_contig52350_902	159.483		2A	506.13					2A	117.2										2AL-1962760			B	B	A	A	B	A	A	B	-	-	A	B	A	B	A	B	B	A	B	B	A	A	B	A	B
1527		Tdurum_contig16904_167	159.483		2A	506.13																2AL-6401556			B	B	A	A	B	A	A	B	-	-	A	B	A	B	A	B	B	A	B	B	A	A	B	A	B
1528		wsnp_Ku_c16547_25454123	159.483		2A	506.13		2B	363.51		2A	106.9										2AL-1962760			B	B	A	A	B	A	A	B	-	-	A	B	A	B	A	B	B	A	B	B	A	A	B	A	B
1529		tplb0021g21_595	159.483		2A	502.77					2A	117.2										2DL-9907736			B	B	A	A	B	A	A	B	-	B	A	B	A	B	A	B	B	A	B	B	A	A	B	A	B
1530		IAAV4880	159.483		2A	151.298																2AL-6338011			B	B	A	A	B	A	A	B	-	B	A	B	A	B	A	B	B	A	B	B	A	A	B	A	B
1531		CAP8_c3129_381	159.483		2A	517.73					2A	106.9													B	B	A	A	B	A	A	B	-	B	A	B	A	B	A	B	B	A	B	B	A	A	B	A	B
1532		RAC875_c35688_382	159.483		2A	502.77					2A	106.9										2AL-6321839			B	B	A	A	B	A	A	B	-	B	A	B	A	B	A	B	B	A	B	B	A	A	B	A	B
1533		Tdurum_contig52350_636	159.483		2A	506.13																2BL-705390			B	B	A	A	B	A	A	B	-	B	A	B	A	B	A	B	B	A	B	B	A	A	B	A	B
1534		BS00000479_51	159.483		2A	506.15																2BL-7951021			B	B	A	A	B	A	A	B	A	B	A	B	A	B	A	B	B	A	B	B	A	A	B	A	B
1535		wsnp_Ku_c2838_5355065	159.483					2A	335.58													2DL-9757465			B	B	A	A	B	A	A	B	A	B	A	B	A	B	A	B	B	A	B	B	A	A	B	A	B
1536		wsnp_Ex_c3695_6740063	159.483		2A	506.13		2B	363.51													2AL-1962760			B	B	A	A	B	A	A	B	-	B	A	B	A	B	A	B	B	A	B	B	A	A	B	A	B
1537		Excalibur_c62106_387	159.483		2A	506.15					2A	117.2										2AL-6338011			B	B	A	A	B	A	A	B	-	B	A	B	A	B	A	B	B	A	B	B	A	A	B	A	B
1538		RAC875_c35688_178	159.483		2A	506.13																2AL-6321839			B	B	A	A	B	A	A	B	-	B	A	B	A	B	A	B	B	A	B	B	A	A	B	A	B
1539		RAC875_rep_c83950_222	159.483		2B	462.31																2BL-8019257			B	B	A	A	B	A	A	B	-	B	A	B	A	B	A	B	B	A	B	B	A	A	B	A	B
1540		Tdurum_contig12556_183	159.483		2A	506.13																2AL-6334724			B	B	A	A	B	A	A	B	-	B	A	B	A	B	A	B	B	A	B	B	A	A	B	A	B
1541		Tdurum_contig42282_10323	159.483		2A	506.13					2A	106.9										2BL-8034417			B	B	A	A	B	A	A	B	-	B	A	B	A	B	A	B	B	A	B	B	A	A	B	A	B
1542		tplb0025l18_1788	159.483		2A	506.15					2A	117.2										2AL-6438663			B	B	A	A	B	A	A	B	-	B	A	B	A	B	A	B	B	A	B	B	A	A	B	A	B
1543		BS00065001_51	159.483		2A	544.94																1AS-3275839			B	B	A	A	B	A	A	B	-	B	A	B	A	B	A	B	B	A	B	B	A	A	B	A	B
1544		Excalibur_c91176_326	159.483		2A	502.77					2A	117.2										2DL-9843569			B	B	A	A	B	A	A	B	-	B	A	B	A	B	A	B	B	A	B	B	A	A	B	A	B
1545		Tdurum_contig50720_482	159.483		2A	506.15					2A	117.2										2AL-6324843			B	B	A	A	B	A	A	B	-	B	A	B	A	B	A	B	B	A	B	B	A	A	B	A	B
1546		Tdurum_contig62210_229	162.859		2Dx	277.48																2AL-6316854			B	B	A	A	B	A	A	B	-	-	A	B	A	B	A	B	B	A	B	B	A	A	B	A	B
1547		Tdurum_contig50839_593	162.859		2A	517.73																2AL-6316854			B	B	A	A	B	A	A	B	-	-	A	B	A	B	A	B	B	A	B	B	A	A	B	A	B
1548		Kukri_c7605_181	162.859		2Dx	251.97																2AL-6289779			B	B	A	A	B	A	A	B	-	-	A	B	A	B	A	B	B	A	B	B	A	A	B	A	B
1549		BS00010664_51	162.859		2Dx	277.48																2AL-6289779			B	B	A	A	B	A	A	B	A	-	A	B	A	B	A	B	B	A	B	B	A	A	B	A	B
1550		Kukri_c16094_289	162.859		2A	517.73																2DL-9834766			B	B	A	A	B	A	A	B	A	B	A	B	A	B	A	B	B	A	B	B	A	A	B	A	B
1551		RAC875_c22214_142	162.859		2A	506.66																2DL-9887262			B	B	A	A	B	A	A	B	-	B	A	B	A	B	A	B	B	A	B	B	A	A	B	A	B
1552		RAC875_c16993_839	162.859		2Dx	252.82																2BL-8054795			B	B	A	A	B	A	A	B	-	B	A	B	A	B	A	B	B	A	B	B	A	A	B	A	B
1553		Kukri_c36985_104	162.859		2A	517.73																2AL-6324500			B	B	A	A	B	A	A	B	B	B	A	B	A	B	A	B	B	A	B	B	A	A	B	A	B
1554		Tdurum_contig50839_279	162.859		2A	506.13																2AL-6316854			B	B	A	A	B	A	A	B	-	B	A	B	A	B	A	B	B	A	B	B	A	A	B	A	B
1555		Tdurum_contig64286_182	162.859		2Dx	277.48																2AL-6359576			B	B	A	A	B	A	A	B	-	B	A	B	A	B	A	B	B	A	B	B	A	A	B	A	B
1556		BS00007689_51	162.859		2A	506.13																2AL-6324500			B	B	A	A	B	A	A	B	-	B	A	B	A	B	A	B	B	A	B	B	A	A	B	A	B
1557		Kukri_c16094_799	162.859		2A	544.94																2AL-6415718			B	B	A	A	B	A	A	B	-	B	A	B	A	B	A	B	B	A	B	B	A	A	B	A	B
1558		BS00107857_51	162.859		2Dx	277.48																2AL-4393498			B	B	A	A	B	A	A	B	-	B	A	B	A	B	A	B	B	A	B	B	A	A	B	A	B
1559		BS00072914_51	162.859		2A	544.94																2AL-1795715			B	B	A	A	B	A	A	B	-	B	A	B	A	B	A	B	B	A	B	B	A	A	B	A	B
1560		Tdurum_contig64286_268	162.859		2A	517.73																2AL-6359576			B	B	A	A	B	A	A	B	-	B	A	B	A	B	A	B	B	A	B	B	A	A	B	A	B
1561		BS00021937_51	162.859		2A	506.66																2DL-9834766			B	B	A	A	B	A	A	B	-	B	A	B	A	B	A	B	B	A	B	B	A	A	B	A	B
1562		wsnp_JD_c289_450995	163.97		2Dx	322.48		2A	356.32													2DL-9862510			B	B	A	A	B	A	A	B	-	B	A	B	A	B	A	B	B	A	B	B	A	A	B	A	B
1563		BS00065434_51	165.069				1															2DL-9716535			B	B	A	A	B	A	A	B	A	B	A	B	A	B	A	B	B	A	B	B	A	A	B	A	B
1564		Tdurum_contig42029_2929	168.647		2A	620.45																7BL-6702898			B	B	A	A	B	A	A	B	-	B	A	-	-	B	A	B	B	A	B	B	A	-	-	A	B
1565		Excalibur_c28710_490	168.647				1															2DL-4612625			B	B	A	A	B	A	A	B	B	B	A	B	A	B	A	B	B	A	B	B	A	A	B	A	B
1566		Kukri_c1947_70	168.647		2Dx	264.77																2DL-9903394			B	B	A	A	B	A	A	B	B	B	A	B	A	B	A	B	B	A	B	B	A	A	B	A	B
1567		Kukri_rep_c68068_95	168.647		2Dx	269.06																2AL-6400443			B	B	A	A	B	A	A	B	B	B	A	B	A	B	A	B	B	A	B	B	A	A	B	A	B
1568		Ra_c19002_569	168.647				1															6BS-2958995			B	B	A	A	B	A	A	B	B	B	A	B	A	B	A	B	B	A	B	B	A	A	B	A	B
1569		RAC875_c68649_457	168.647		2A	522.66																2AL-6364940			B	B	A	A	B	A	A	B	B	B	A	B	A	B	A	B	B	A	B	B	A	A	B	A	B
1570		JD_c16344_125	168.647				1															4BL-7024701			B	B	A	A	B	A	A	B	B	B	A	B	A	B	A	B	B	A	B	B	A	A	B	A	B
1571		Excalibur_c22201_542	168.647				1															2DL-9899683			B	B	A	A	B	A	A	B	B	B	A	B	A	B	A	B	B	A	B	B	A	A	B	A	B
1572		BS00101944_51	168.647				1															2AL-6421201			B	B	A	A	B	A	A	B	B	B	A	B	A	B	A	B	B	A	B	B	A	A	B	A	B
1573		RAC875_c44901_118	168.647		2B	542.54																2AL-6369902			B	B	A	A	B	A	A	B	B	B	A	B	A	B	A	B	B	A	B	B	A	A	B	A	B
1574		BS00064836_51	168.647		2A	522.66																2BL-8089137			B	B	A	A	B	A	A	B	B	B	A	B	A	B	A	B	B	A	B	B	A	A	B	A	B
1575		wsnp_JD_c16948_15934352	168.647		2A	522.18		2A	365.64													2DL-9910097			B	B	A	A	B	A	A	B	B	B	A	B	A	B	A	B	B	A	B	B	A	A	B	A	B
1576		wsnp_Ex_c63909_62932437	168.647		2A	522.18		2A	366.15													2BL-8087406			B	B	A	A	B	A	A	B	B	B	A	B	A	B	A	B	B	A	B	B	A	A	B	A	B
1577		wsnp_Ex_c2311_4327681	168.647		2A	522.18		2A	365.64													2AL-6333346			B	B	A	A	B	A	A	B	B	B	A	B	A	B	A	B	B	A	B	B	A	A	B	A	B
1578		TA001167-0831	168.647		2A	522.18																2DL-9910097			B	B	A	A	B	A	A	B	B	B	A	B	A	B	A	B	B	A	B	B	A	A	B	A	B
1579		RFL_Contig4560_1206	168.647				1															2AL-6369902			B	B	A	A	B	A	A	B	B	B	A	B	A	B	A	B	B	A	B	B	A	A	B	A	B
1580		RFL_Contig4560_1077	168.647		2Dx	266.38																2AL-4104174			B	B	A	A	B	A	A	B	B	B	A	B	A	B	A	B	B	A	B	B	A	A	B	A	B
1581		GENE-2383_730	168.647				1															4DL-14451316			B	B	A	A	B	A	A	B	B	B	A	B	A	B	A	B	B	A	B	B	A	A	B	A	B
1582		GENE-0676_322	168.647		2A	522.18																2BL-8087007			B	B	A	A	B	A	A	B	B	B	A	B	A	B	A	B	B	A	B	B	A	A	B	A	B
1583		BS00021676_51	168.647				1															2AL-4144983			B	B	A	A	B	A	A	B	B	B	A	B	A	B	A	B	B	A	B	B	A	A	B	A	B
1584		Excalibur_c59657_405	168.647		2B	583.38																2BL-8082206			B	B	A	A	B	A	A	B	B	B	A	B	A	B	A	B	B	A	B	B	A	A	B	A	B
1585		wsnp_Ku_c3688_6797159	168.647		2A	522.66		2A	365.64													2AL-6426270			B	B	A	A	B	A	A	B	-	B	A	B	A	B	A	B	B	A	B	B	A	A	B	A	B
1586		isotig09181	169.758				1							99	184										B	B	A	A	B	A	A	B	B	B	A	B	A	B	A	B	B	A	B	B	A	A	B	A	B
1587		Kukri_c1621_107	172.085		2A	544.94																2AL-6421990			B	B	A	A	B	A	A	B	-	B	A	B	A	B	A	B	B	-	B	B	-	A	B	A	B
1588		Excalibur_rep_c102984_157	172.085	172.085	2Dx	269.06																2DL-9909746			B	B	A	A	B	A	A	B	-	B	A	B	A	B	A	B	B	A	B	B	A	A	B	A	B
1589	2B	CAP12_c3549_159	0		2B	498.37																2AL-6334176			A	B	B	A	A	A	A	A	A	B	A	A	A	A	A	B	A	B	A	B	B	A	B	A	A
1590		RAC875_c35873_1894	0		2B	555.91																2DL-9905642			A	B	-	A	A	A	A	A	A	B	A	A	A	A	A	B	A	B	A	B	B	A	B	A	A
1591		Tdurum_contig67879_504	0		2Dx	282.33																2AL-6433352			A	B	A	A	A	A	A	A	A	B	A	A	A	A	A	B	A	B	A	B	B	A	B	A	A
1592		BS00022287_51	0				1															2BS-5225912			A	B	A	A	A	A	A	A	A	B	A	A	A	A	A	B	A	B	A	B	B	A	B	A	A
1593		RFL_Contig2324_729	0		2B	583.38																2BL-7931894			A	B	A	A	A	A	A	A	A	B	A	A	A	A	A	B	A	B	A	B	B	A	B	A	A
1594		RAC875_c48891_476	0		2A	600.27																2AL-6433352			A	B	A	A	A	A	A	A	A	B	A	A	A	A	A	B	A	B	A	B	B	A	B	A	A
1595		GENE-0361_558	0		3B	421.36																3B-10731002			A	B	A	A	A	A	A	A	A	B	A	A	A	A	A	B	A	B	A	B	B	A	B	A	A
1596		RAC875_c63917_698	0		2A	544.94																2BL-8008296			A	B	A	A	A	A	A	A	A	B	A	A	A	A	A	B	A	B	A	B	B	A	B	A	A
1597		RAC875_c23324_1081	0		3B	426.53																1BL-2200433			A	B	A	A	A	A	A	A	A	B	A	A	A	A	A	B	A	B	A	B	B	A	B	A	A
1598		Kukri_c82715_166	0				1															3B-10731002			A	B	A	A	A	A	A	A	A	B	A	A	A	A	A	B	A	B	A	B	B	A	B	A	A
1599		RAC875_c7602_2109	0				1															2BL-8008296			A	B	A	A	A	A	A	A	A	B	A	A	A	A	A	B	A	B	A	B	B	A	B	A	A
1600		RAC875_c5082_1098	0		2B	583.38																2AL-6373565			A	B	A	A	A	A	A	A	A	B	A	A	A	A	A	B	A	B	A	B	B	A	B	A	A
1601		RAC875_c35873_1828	0		2Dx	253.86																2DL-9905642			A	B	A	A	A	A	A	A	A	B	A	A	A	A	A	B	A	B	A	B	B	A	B	A	A
1602		GENE-0361_416	0		2A	592																3B-10731002			A	B	A	A	A	A	A	A	A	B	A	A	A	A	A	B	A	B	A	B	B	A	B	A	A
1603		BS00064055_51	0		2B	583.38																2BL-8089137			A	B	A	A	A	A	A	A	A	B	A	A	A	A	A	B	A	B	A	B	B	A	B	A	A
1604		BS00012463_51	0		2B	582.25																2DL-9905642			A	B	A	A	A	A	A	A	A	B	A	A	A	A	A	B	A	B	A	B	B	A	B	A	A
1605		BobWhite_c18406_110	0				1															2AL-6366279			A	B	A	A	A	A	A	A	A	B	A	A	A	A	A	B	A	B	A	B	B	A	B	A	A
1606		BobWhite_c1477_315	0				1															2DL-9853844			A	B	A	A	A	A	A	A	A	B	A	A	A	A	A	B	A	B	A	B	B	A	B	A	A
1607		BS00011599_51	0				1															2DL-9905642			A	B	A	A	A	A	A	A	A	B	A	A	A	A	A	B	A	B	A	B	B	A	B	A	A
1608		RAC875_c2538_206	0				1															4DS-2289531			A	B	A	A	A	A	A	A	A	B	A	A	A	A	A	B	A	B	A	B	B	A	B	A	A
1609		GENE-0361_486	0		3B	423.69																3B-10731002			A	B	A	A	A	A	A	A	A	B	A	A	A	A	A	B	A	B	A	B	B	A	B	A	A
1610		IAAV8795	3.49405		2B	173.352																2DL-9856492			A	B	A	A	A	A	A	A	A	B	A	A	A	A	A	B	A	B	A	B	B	A	B	A	A
1611		RAC875_c3166_379	3.49405		2Dx	260.85																2DL-8008112			A	B	A	A	A	A	A	A	A	B	A	A	A	A	A	B	A	B	A	B	B	A	B	A	A
1612		Kukri_c408_154	3.49405		2B	504.16																2BL-8067438			A	B	A	A	A	A	A	A	A	-	A	A	A	A	A	B	A	B	A	B	B	A	B	A	A
1613		tplb0042o21_560	3.49405		2B	563.15																2DL-8380227			A	B	A	A	A	A	A	A	A	B	A	A	A	A	A	B	A	B	A	B	B	A	B	A	A
1614		Excalibur_c29221_311	3.49405		2B	517.63																2BL-7981885			A	B	A	A	A	A	A	A	A	B	A	A	A	A	A	B	A	B	A	B	B	A	B	A	A
1615		Kukri_c9898_328	3.49405		2B	517.63																2BL-8080616			A	B	A	A	A	A	A	A	A	B	A	A	A	A	A	B	A	B	A	B	B	A	B	A	A
1616		Kukri_c9898_2063	3.49405		2B	517.63																2DL-9859485			A	B	A	A	A	A	A	A	A	-	A	A	A	A	A	B	A	B	A	B	B	A	B	A	A
1617		Kukri_c9898_1618	3.49405		2B	517.63																2BL-8080616			A	B	A	A	A	A	A	A	A	B	A	A	A	A	A	B	A	B	A	B	B	A	B	A	A
1618		Excalibur_c47996_509	4.61783		2B	511.99																2BL-7931886			A	B	A	A	A	A	A	A	A	B	A	A	A	A	A	B	A	B	A	B	B	A	B	A	A
1619		wsnp_Ex_c15646_23969140	5.71691		2B	517.63		2B	388.04													2BL-7970456			A	B	A	A	A	A	A	A	A	B	A	A	A	A	A	B	A	B	A	B	B	A	B	A	A
1620		BS00032381_51	5.71691		2B	517.63																2BL-7970456			A	B	A	A	A	A	A	A	A	B	A	A	A	A	A	B	A	B	A	B	B	A	B	A	A
1621		Excalibur_c48404_59	5.71691		2B	517.63																2BL-7970456			A	B	A	A	A	A	A	A	A	B	A	A	A	A	A	B	A	B	A	B	B	A	B	A	A
1622		Excalibur_c8919_345	7.99121		2B	504.16																2BL-8089009			A	B	-	A	A	A	A	A	A	B	A	A	A	A	A	B	A	B	A	B	B	A	A	A	A
1623		wsnp_Ex_c29008_38081173	7.99121		2B	497.99		2B	388.04													2BL-2500266			A	B	A	A	A	A	A	A	A	B	A	A	A	A	A	B	A	B	A	B	B	A	A	A	A
1624		Excalibur_c73791_296	7.99121		2B	517.63																2DL-9908029			A	B	A	A	A	A	A	A	A	-	A	A	A	A	A	B	A	B	A	B	B	A	A	A	A
1625		Kukri_c3501_1175	7.99121		2B	504.16																2BL-8089009			A	B	A	A	A	A	A	A	A	B	A	A	A	A	A	B	A	B	A	B	B	A	A	A	A
1626		RAC875_c319_1776	7.99121		2Dx	254.8																2DL-9907461			A	B	A	A	A	A	A	A	A	B	A	A	A	A	A	B	A	B	A	B	B	A	A	A	A
1627		Excalibur_c73791_215	7.99121		2B	517.63																2DL-9908029			A	B	A	A	A	A	A	A	A	B	A	A	A	A	A	B	A	B	A	B	B	A	A	A	A
1628		IAAV8570	7.99121		2B	169.183																2DL-6072362			A	B	A	A	A	A	A	A	A	B	A	A	A	A	A	B	A	B	A	B	B	A	A	A	A
1629		BS00066148_51	7.99121		2B	517.63																7DL-3391793			A	B	A	A	A	A	A	A	A	B	A	A	A	A	A	B	A	B	A	B	B	A	A	A	A
1630		Excalibur_c94383_157	7.99121		2B	504.16					2B	135.5										2BL-8089009			A	B	A	A	A	A	A	A	A	B	A	A	A	A	A	B	A	B	A	B	B	A	A	A	A
1631		Excalibur_c8919_2133	7.99121		2B	504.16																2BL-8089009			A	B	A	A	A	A	A	A	A	B	A	A	A	A	A	B	A	B	A	B	B	A	A	A	A
1632		Excalibur_c21117_300	11.445		2A	505.18																2BL-7981658			A	B	A	A	A	A	A	A	A	B	A	B	A	A	A	B	A	B	A	B	B	A	A	A	A
1633		wsnp_Ex_c5193_9204522	12.5946		2B	491.21		2B	385.45													2BL-8020296			A	B	A	B	A	A	A	A	A	B	A	B	A	A	A	B	A	B	A	B	B	A	A	A	A
1634		wsnp_Ex_c41300_48154348	12.5946		2B	497.52		2B	385.45													2BL-8020296			A	B	A	B	A	A	A	A	A	B	A	B	A	A	A	B	A	B	A	B	B	A	A	A	A
1635		RAC875_c16993_444	12.5946		2B	555.91																2BL-8054795			A	B	A	B	A	A	A	A	A	B	A	B	A	A	A	B	A	B	A	B	B	A	A	A	A
1636		RAC875_c16993_573	12.5946		2Dx	266.38																2AL-6315928			A	B	A	B	A	A	A	A	A	B	A	B	A	A	A	B	A	B	A	B	B	A	A	A	A
1637		Tdurum_contig10295_374	12.5946		2B	490.62																2AL-5044957			A	B	A	B	A	A	A	A	A	B	A	B	A	A	A	B	A	B	A	B	B	A	A	A	A
1638		RAC875_c8634_1414	13.7442				1															2BL-7796167			-	B	A	B	A	A	A	A	-	B	A	B	A	B	A	B	A	B	A	B	B	A	A	A	A
1639		BobWhite_c24069_257	13.7442		2B	467.4																2AL-4635524			A	B	A	B	A	A	A	A	A	B	A	B	A	B	A	B	A	B	A	B	B	A	A	A	A
1640		Excalibur_c58935_208	13.7442				1															2BL-8081485			A	B	A	B	A	A	A	A	A	-	A	B	A	B	A	B	A	B	A	B	B	A	A	A	A
1641		Ku_c11917_1680	13.7442				1															2BL-8087347			A	B	A	B	A	A	A	A	A	-	A	B	A	B	A	B	A	B	A	B	B	A	A	A	A
1642		Kukri_c27944_633	13.7442				1															2BL-8090454			A	B	A	B	A	A	A	A	A	-	A	B	A	B	A	B	A	B	A	B	B	A	A	A	A
1643		RAC875_c4602_445	13.7442		2B	489.33																2DL-9908963			A	B	A	B	A	A	A	A	A	-	A	B	A	B	A	B	A	B	A	B	B	A	A	A	A
1644		Kukri_c27944_107	13.7442		7B	570.06																2BL-8090454			A	B	A	B	A	A	A	A	A	-	A	B	A	B	A	B	A	B	A	B	B	A	A	A	A
1645		RAC875_rep_c95862_97	13.7442		7B	528.41																2BL-8090454			A	B	A	B	A	A	A	A	A	-	A	B	A	B	A	B	A	B	A	B	B	A	A	A	A
1646		BobWhite_c12911_649	13.7442		2B	468.16																2BL-8091493			A	B	A	B	A	A	A	A	A	B	A	B	A	B	A	B	A	B	A	B	B	A	A	A	A
1647		Kukri_rep_c73434_68	13.7442				1															2BL-8088649			A	B	A	B	A	A	A	A	A	B	A	B	A	B	A	B	A	B	A	B	B	A	A	A	A
1648		RAC875_c18928_529	13.7442		2B	489.33																2DL-9838707			A	B	A	B	A	A	A	A	A	B	A	B	A	B	A	B	A	B	A	B	B	A	A	A	A
1649		Ku_c67680_195	13.7442		2B	457.09																2BL-8035789			A	B	A	B	A	A	A	A	A	-	A	B	A	B	A	B	A	B	A	B	B	A	A	A	A
1650		wsnp_Ku_c18587_27915541	13.7442		2B	489.33		2B	370.46													2BL-8088182			A	B	A	B	A	A	A	A	A	B	A	B	A	B	A	B	A	B	A	B	B	A	A	A	A
1651		Excalibur_c910_946	13.7442		2B	467.4																2DL-7988191			A	B	A	B	A	A	A	A	-	B	A	B	A	B	A	B	A	B	A	B	B	A	A	A	A
1652		Ra_c12604_447	13.7442		2B	468.16																2BL-8063228			A	B	A	B	A	A	A	A	-	B	A	B	A	B	A	B	A	B	A	B	B	A	A	A	A
1653		Kukri_rep_c69427_230	13.7442				1															2BL-8085554			A	B	A	B	A	A	A	A	A	B	A	B	A	B	A	B	A	B	A	B	B	A	A	A	A
1654		RAC875_c20771_70	13.7442				1															2BL-8005401			A	B	A	B	A	A	A	A	-	B	A	B	A	B	A	B	A	B	A	B	B	A	A	A	A
1655		Excalibur_c23857_594	13.7442		2B	468.16																2BL-8047140			A	B	A	B	A	A	A	A	-	B	A	B	A	B	A	B	A	B	A	B	B	A	A	A	A
1656		RAC875_c18928_455	13.7442		2B	489.33																2BL-843334			A	B	A	B	A	A	A	A	-	-	A	B	A	B	A	B	A	B	A	B	B	A	A	A	A
1657		RAC875_c21269_1225	13.7442		2B	468.72																2BL-7984118			A	B	A	B	A	A	A	A	-	-	A	B	A	B	A	B	A	B	A	B	B	A	A	A	A
1658		BobWhite_c39769_102	13.7442		2B	468.72																2BL-8032654			A	B	A	B	A	A	A	A	-	B	A	B	A	B	A	B	A	B	A	B	B	A	A	A	A
1659		IACX6292	13.7442		2B	504.16																2BL-8057859			A	B	A	B	A	A	A	A	-	B	A	B	A	B	A	B	A	B	A	B	B	A	A	A	A
1660		wsnp_Ex_rep_c103381_88353000	13.7442		2B	491.21		2B	379.57													2BL-8057859			A	B	A	B	A	A	A	A	-	B	A	B	A	B	A	B	A	B	A	B	B	A	A	A	A
1661		wsnp_CAP11_c3226_1588070	13.7442		2B	472.91		2B	378.06													2BL-8087745			A	B	A	B	A	A	A	A	-	B	A	B	A	B	A	B	A	B	A	B	B	A	A	A	A
1662		Ku_c738_453	13.7442				1															2BL-7949130			A	B	A	B	A	A	A	A	B	B	A	B	A	B	A	B	A	B	A	B	B	A	A	A	A
1663		tplb0043n06_1748	13.7442		2B	468.72																2BL-8047140			A	B	A	B	A	A	A	A	B	B	A	B	A	B	A	B	A	B	A	B	B	A	A	A	A
1664		RAC875_c19685_944	13.7442		2B	464.94																2DL-9872141			A	B	A	B	A	A	A	A	B	B	A	B	A	B	A	B	A	B	A	B	B	A	A	A	A
1665		TA002989-0535	13.7442		2B	504.16																2BL-8057859			A	B	A	B	A	A	A	A	-	B	A	B	A	B	A	B	A	B	A	B	B	A	A	A	A
1666		wsnp_Ex_c298_580660	14.8938		2B	495.37		2B	380.82		2B	135.5										2BL-7943289			A	B	A	B	A	A	A	A	A	B	A	B	A	A	A	B	A	B	A	B	B	A	A	A	A
1667		Tdurum_contig92425_1868	14.8938		2Dx	324.89																2AL-6433389			A	B	A	-	A	A	A	A	A	B	A	B	A	A	A	B	A	B	A	B	B	A	A	A	A
1668		wsnp_Ex_rep_c67697_66363222	16.1762		2B	470.75		2B	385.45													2BL-8020296			A	B	A	B	A	A	A	A	A	B	A	B	A	A	-	B	-	B	A	B	B	B	A	A	A
1669		isotig13211	71.1068				1							99	276										A	B	A	B	A	B	B	A	B	A	A	B	A	B	A	B	A	A	A	A	A	B	A	A	A
1670		Tdurum_contig14682_143	83.2445		2B	344.69																5BL-10835804			A	A	A	B	A	B	A	A	-	A	A	B	A	A	A	B	A	A	A	A	A	-	A	A	A
1671		Tdurum_contig28113_390	86.8653		2B	382.77																2DL-9899320			A	A	B	B	A	B	A	A	-	A	A	B	A	B	A	B	A	A	A	B	A	A	A	A	A
1672		Tdurum_contig82393_581	88.0283		2B	381.84																2BL-8030327			A	A	A	B	A	B	A	A	B	A	A	B	A	B	A	B	A	A	A	B	A	-	A	A	A
1673		wsnp_Ex_c3614_6602465	88.0283		2B	284.97		2B	109.62													2BS-5186956			A	A	A	B	A	B	A	A	B	A	A	B	A	B	A	B	A	A	A	B	A	-	A	A	A
1674		Tdurum_contig28113_579	88.0283		2B	382.26																2BL-7983406			A	A	A	B	A	B	A	A	B	A	A	B	A	B	A	B	A	A	A	B	A	-	A	A	A
1675		Excalibur_c14201_111	88.0283		2B	381.84																2DL-9860240			A	A	A	B	A	B	A	A	B	A	A	B	A	B	A	B	A	A	A	B	A	-	A	A	A
1676		BS00004224_51	88.0283		2B	381.84																2BL-8030327			A	A	A	B	A	B	A	A	B	A	A	B	A	B	A	B	A	A	A	B	A	-	A	A	A
1677		Kukri_rep_c68903_708	88.0283		2B	381.84																2BL-7983406			A	A	A	B	A	B	A	A	B	A	A	B	A	B	A	B	A	A	A	B	A	B	A	A	A
1678		Kukri_c16601_822	88.0283		2B	371.34																2BL-8013221			A	A	A	B	A	B	A	A	B	A	A	B	A	B	A	B	A	A	A	B	A	B	A	A	A
1679		Tdurum_contig61927_493	88.0283				1															2BL-8013221			A	A	A	B	A	B	A	A	B	A	A	B	A	B	A	B	A	A	A	B	A	B	A	A	A
1680		BS00022713_51	88.0283		2B	382.26																2BL-7983406			A	A	A	B	A	B	A	A	B	A	A	B	A	B	A	B	A	A	A	B	A	B	A	A	A
1681		wsnp_Ra_c15621_24073604	88.0283		2B	371.55		2B	306.15													2BL-7973734			A	A	A	B	A	B	A	A	B	A	A	B	A	B	A	B	A	A	A	B	A	B	A	A	A
1682		wsnp_Ex_c29382_38422739	88.0283					2D	146.46													2BL-8013221			A	A	A	B	A	B	A	A	B	A	A	B	A	B	A	B	A	A	A	B	A	B	A	A	A
1683		wsnp_CAP7_c317_172502	88.0283					2B	306.59													2BL-8023225			A	A	A	B	A	B	A	A	B	A	A	B	A	B	A	B	A	A	A	B	A	B	A	A	A
1684		wsnp_CAP7_c1592_791887	88.0283		2B	371.55		2B	306.15		2B	87.5										2BL-7973734			A	A	A	B	A	B	A	A	B	A	A	B	A	B	A	B	A	A	A	B	A	B	A	A	A
1685		Kukri_c51540_490	88.0283		2B	374.92																2AL-6345426			A	A	A	B	A	B	A	A	B	A	A	B	A	B	A	B	A	A	A	B	A	B	A	A	A
1686		IAAV1401	88.0283		2B	115.797																2DL-9832924			A	A	A	B	A	B	A	A	B	A	A	B	A	B	A	B	A	A	A	B	A	B	A	A	A
1687		GENE-0638_1271	88.0283		7A	123.58																2DL-9909353			A	A	A	B	A	B	A	A	B	A	A	B	A	B	A	B	A	A	A	B	A	B	A	A	A
1688		Excalibur_c6735_214	88.0283				1															2DL-9909353			A	A	A	B	A	B	A	A	B	A	A	B	A	B	A	B	A	A	A	B	A	B	A	A	A
1689		BS00063365_51	88.0283		2B	368.2																2BL-7975846			A	A	A	B	A	B	A	A	B	A	A	B	A	B	A	B	A	A	A	B	A	B	A	A	A
1690		GENE-0638_1278	88.0283				1															2DL-9909353			A	A	A	B	A	B	A	A	B	A	A	B	A	B	A	B	A	A	A	B	A	-	A	A	A
1691		Kukri_rep_c68903_159	88.0283		2B	382.26																2DL-9899320			A	A	A	B	A	B	A	A	-	A	A	B	A	B	A	B	A	A	A	B	A	-	A	A	A
1692		Kukri_rep_c68903_301	88.0283		2B	381.84																2BL-7983406			A	A	A	B	A	B	A	A	-	A	A	B	A	B	A	B	A	A	A	B	A	-	A	A	A
1693		Tdurum_contig42046_597	88.0283		2B	371.34																2BL-7942933			A	A	A	B	A	B	A	A	-	A	A	B	A	B	A	B	-	A	-	B	A	-	-	A	A
1694		wsnp_Ra_c4660_8405634	88.0283		2B	371.34		2B	327.93													2BL-8013221			A	A	A	B	A	B	A	A	A	A	A	B	A	B	A	B	A	A	A	B	A	-	A	A	A
1695		Tdurum_contig82393_484	88.0283		2B	379.79																2BL-8030327			A	A	A	B	A	B	A	A	-	A	A	B	A	B	A	B	A	A	A	B	A	-	A	A	A
1696		Tdurum_contig67613_465	88.0283		3D	311.12																2BL-7942933			A	A	A	B	A	B	A	A	-	A	A	B	A	B	A	B	A	A	A	B	A	-	A	A	A
1697		Tdurum_contig42046_1426	88.0283				1															2BL-7942933			A	A	A	B	A	B	A	A	-	A	A	B	A	B	A	B	A	A	A	B	A	-	A	A	A
1698		Ex_c13213_2517	88.0283		2B	374.62																2BL-8088295			A	A	A	B	A	B	A	A	-	A	A	B	A	B	A	B	A	A	A	B	A	-	A	A	A
1699		Excalibur_rep_c68985_110	90.3026		2B	351.23																2DL-9877687			A	A	A	B	A	B	A	A	-	A	A	B	A	B	A	B	A	A	A	A	A	B	A	A	A
1700		RFL_Contig3172_1512	91.4933		2B	374.65																2AL-6408885			A	A	A	B	A	B	A	A	-	A	A	B	A	B	A	B	A	A	A	A	A	B	A	A	A
1701		JD_c10643_840	91.4933				1															5DL-4591141			A	A	A	B	A	B	A	A	A	A	A	B	A	B	A	B	A	A	A	A	A	B	A	A	A
1702		RAC875_c4465_324	91.4933		2B	367.4																2BL-8053748			A	A	A	B	A	B	A	A	-	A	A	B	A	B	A	B	A	A	A	A	A	B	A	A	A
1703		BS00080967_51	91.4933		2B	349.98					2B	82										2BL-7996794			A	A	A	B	A	B	A	A	-	A	A	B	A	B	A	B	A	A	A	A	A	B	A	A	A
1704		Excalibur_c105074_293	91.4933		2B	351.23																2BL-7948827			A	A	A	B	A	B	A	A	-	A	A	B	A	B	A	B	A	A	A	A	A	B	A	A	A
1705		BS00068371_51	91.4933		2B	351.23																2BL-8088953			A	A	A	B	A	B	A	A	B	A	A	B	A	B	A	B	A	A	A	A	A	B	A	A	A
1706		tplb0021f14_1322	91.4933		2Dx	277.48																7BL-6742751			A	A	A	B	A	B	A	A	-	A	A	B	A	B	A	B	A	A	A	A	A	-	A	A	A
1707		BS00098739_51	91.4933		2B	351.23																2BL-8092593			A	A	A	B	A	B	A	A	-	A	A	B	A	B	A	B	A	A	A	A	A	-	A	A	A
1708		GENE-1100_127	91.4933				1															2DL-9908024			A	A	A	B	A	B	A	A	-	A	A	B	A	B	A	B	A	A	A	A	A	-	A	A	A
1709		Kukri_c18459_2622	91.4933		2B	351.23					2B	82										2BL-8006379			A	A	A	B	A	B	A	A	-	A	A	B	A	B	A	B	A	A	A	A	A	-	A	A	A
1710		Kukri_c49010_266	91.4933		2B	351.07																2BL-8092593			A	A	A	B	A	B	A	A	-	A	A	B	A	B	A	B	A	A	A	A	A	-	A	A	A
1711		RAC875_c76186_353	91.4933		2B	362.2																2BL-8057572			A	A	A	B	A	B	A	A	-	A	A	B	A	B	A	B	A	A	A	A	A	-	A	A	A
1712		wsnp_Ex_c2445_4573233	91.4933		2B	351.23		2B	246.93													2BL-8090122			A	A	A	B	A	B	A	A	-	A	A	B	A	B	A	B	A	A	A	A	A	-	A	A	A
1713		wsnp_Ex_c5123_9087869	91.4933		2B	365.88		2B	292.04													2BL-8083682			A	A	A	B	A	B	A	A	-	A	A	B	A	B	A	B	A	A	A	A	A	-	A	A	A
1714		wsnp_Ra_c31353_40494768	91.4933		2B	351.23		2B	275.11													2BL-7996794			A	A	A	B	A	B	A	A	-	A	A	B	A	B	A	B	A	A	A	A	A	-	A	A	A
1715		wsnp_Ra_c54256_57628288	91.4933					2B	292.04													2BL-8089722			A	A	A	B	A	B	A	A	-	A	A	B	A	B	A	B	A	A	A	A	A	-	A	A	A
1716		D_F5MV3MU01EYV2M_33	91.4933				1															2DL-9852550			A	A	A	B	A	B	A	A	-	A	A	B	-	B	A	B	A	A	A	A	A	-	A	A	A
1717		Excalibur_rep_c111801_55	91.4933		2B	362.2					2B	87.5										2DL-9863142			A	A	A	B	A	B	A	A	-	A	A	B	A	B	A	B	A	A	A	A	A	-	A	A	A
1718		Kukri_c92273_67	91.4933		2B	351.23																2BL-7973596			A	A	A	B	A	B	A	A	-	A	A	B	A	B	A	B	A	A	A	A	A	-	A	A	A
1719		RAC875_c93461_87	91.4933		4B	226.2																4BL-7037578			A	A	A	B	A	B	A	A	-	A	A	B	A	B	A	B	A	A	A	A	A	-	A	A	A
1720		BS00022518_51	91.4933		2B	349.98																5AL-1142824			A	A	A	B	A	B	A	A	-	A	A	B	A	B	A	B	A	A	A	A	A	-	A	A	A
1721		BS00011315_51	91.4933		2B	351.23																2BL-8090122			A	A	A	B	A	B	A	A	-	A	A	B	A	B	A	B	A	A	A	A	A	-	A	A	A
1722		RAC875_rep_c91134_949	91.4933		2B	365.88																2DL-9906338			A	A	A	B	-	B	A	A	-	A	A	B	A	B	A	B	-	A	A	A	A	-	-	A	A
1723		wsnp_JD_c2273_3105037	91.4933					2B	238.01													2BL-5930179			A	A	A	B	A	B	A	A	-	A	A	B	A	B	A	B	A	A	A	A	A	B	B	A	A
1724		Tdurum_contig25490_434	92.6429		2B	341.73																2BL-8056849			A	A	A	B	A	B	A	A	-	A	A	B	A	B	A	B	A	A	A	A	A	B	A	A	A
1725		Ku_c10415_662	92.6429		5B	222.57																2BL-7948684			A	A	A	B	A	B	A	A	B	A	A	B	A	B	A	B	A	A	A	A	A	B	A	A	A
1726		RAC875_c36614_344	92.6429		2B	341.73																6AL-5785113			A	A	A	B	A	B	A	A	B	A	A	B	A	B	A	B	A	A	A	A	A	B	A	A	A
1727		BobWhite_c24013_285	92.6429				1															2DL-9786451			A	A	A	B	A	B	A	A	B	A	A	B	A	B	A	B	A	A	A	A	A	B	A	A	A
1728		BobWhite_c2521_117	92.6429		2B	366.61																2BL-8053748			A	A	A	B	A	B	A	A	B	A	A	B	A	B	A	B	A	A	A	A	A	B	A	A	A
1729		BobWhite_c4831_490	92.6429		2B	366.61																2DL-9903734			A	A	A	B	A	B	A	A	B	A	A	B	A	B	A	B	A	A	A	A	A	B	A	A	A
1730		BobWhite_c8253_397	92.6429		2B	350.33					2B	85.1										2DL-9871718			A	A	A	B	A	B	A	A	B	A	A	B	A	B	A	B	A	A	A	A	A	B	A	A	A
1731		BobWhite_rep_c64049_232	92.6429		2B	350.33					2B	85.1										2DL-9823527			A	A	A	B	A	B	A	A	B	A	A	B	A	B	A	B	A	A	A	A	A	B	A	A	A
1732		BS00009247_51	92.6429		2B	351.07																2BL-8092593			A	A	A	B	A	B	A	A	B	A	A	B	A	B	A	B	A	A	A	A	A	B	A	A	A
1733		Excalibur_c36280_764	92.6429		2B	365.1					2B	87.5										2BL-8093430			A	A	A	B	A	B	A	A	B	A	A	B	A	B	A	B	A	A	A	A	A	B	A	A	A
1734		Excalibur_c5557_201	92.6429		2B	351.23																2DL-9877687			A	A	A	B	A	B	A	A	B	A	A	B	A	B	A	B	A	A	A	A	A	B	A	A	A
1735		Excalibur_rep_c66577_159	92.6429		2B	341.73																2DL-9835536			A	A	A	B	A	B	A	A	B	A	A	B	A	B	A	B	A	A	A	A	A	B	A	A	A
1736		Excalibur_rep_c86807_132	92.6429		2A	467.84																2BL-8077848			A	A	A	B	A	B	A	A	B	A	A	B	A	B	A	B	A	A	A	A	A	B	A	A	A
1737		GENE-0675_104	92.6429		2B	347.79																2BL-8093120			A	A	A	B	A	B	A	A	B	A	A	B	A	B	A	B	A	A	A	A	A	B	A	A	A
1738		IAAV2633	92.6429		2B	114.094																2BL-7949726			A	A	A	B	A	B	A	A	B	A	A	B	A	B	A	B	A	A	A	A	A	B	A	A	A
1739		IAAV3067	92.6429		2B	114.187																2BL-8003084			A	A	A	B	A	B	A	A	B	A	A	B	A	B	A	B	A	A	A	A	A	B	A	A	A
1740		Kukri_c40621_513	92.6429		2B	345.91																2DL-9860543			A	A	A	B	A	B	A	A	B	A	A	B	A	B	A	B	A	A	A	A	A	B	A	A	A
1741		Kukri_c65315_82	92.6429		2B	347.79																2BL-8083931			A	A	A	B	A	B	A	A	B	A	A	B	A	B	A	B	A	A	A	A	A	B	A	A	A
1742		Kukri_c97631_275	92.6429		2B	351.23					2B	74.9										2BL-8091156			A	A	A	B	A	B	A	A	B	A	A	B	A	B	A	B	A	A	A	A	A	B	A	A	A
1743		Kukri_rep_c101529_1199	92.6429		2B	351.07																2BL-8092593			A	A	A	B	A	B	A	A	B	A	A	B	A	B	A	B	A	A	A	A	A	B	A	A	A
1744		Ra_c68109_376	92.6429		2B	347.79																2BL-8093120			A	A	A	B	A	B	A	A	B	A	A	B	A	B	A	B	A	A	A	A	A	B	A	A	A
1745		RAC875_c103094_120	92.6429		2B	366.18																2BL-8065153			A	A	A	B	A	B	A	A	B	A	A	B	A	B	A	B	A	A	A	A	A	B	A	A	A
1746		RAC875_c20093_318	92.6429		2B	366.61																2DL-9903734			A	A	A	B	A	B	A	A	B	A	A	B	A	B	A	B	A	A	A	A	A	B	A	A	A
1747		RAC875_c28185_91	92.6429		2B	341.73																2BL-8072249			A	A	A	B	A	B	A	A	B	A	A	B	A	B	A	B	A	A	A	A	A	B	A	A	A
1748		RAC875_c817_2282	92.6429				1															2BL-5270038			A	A	A	B	A	B	A	A	B	A	A	B	A	B	A	B	A	A	A	A	A	B	A	A	A
1749		RAC875_c8286_574	92.6429		2A	413.64																2BL-380929			A	A	A	B	A	B	A	A	B	A	A	B	A	B	A	B	A	A	A	A	A	B	A	A	A
1750		RAC875_rep_c75375_484	92.6429		2B	349.98																2DL-9910257			A	A	A	B	A	B	A	A	B	A	A	B	A	B	A	B	A	A	A	A	A	B	A	A	A
1751		RFL_Contig2290_1009	92.6429		2B	334.76																2BL-8010964			A	A	A	B	A	B	A	A	B	A	A	B	A	B	A	B	A	A	A	A	A	B	A	A	A
1752		RFL_Contig2290_634	92.6429		2B	334.84																2BL-8010964			A	A	A	B	A	B	A	A	B	A	A	B	A	B	A	B	A	A	A	A	A	B	A	A	A
1753		Tdurum_contig12459_405	92.6429				1															2BL-8083931			A	A	A	B	A	B	A	A	B	A	A	B	A	B	A	B	A	A	A	A	A	B	A	A	A
1754		Tdurum_contig14707_251	92.6429		2B	368.81																2DL-9865066			A	A	A	B	A	B	A	A	B	A	A	B	A	B	A	B	A	A	A	A	A	B	A	A	A
1755		Tdurum_contig17626_268	92.6429		2B	350.33																2DL-9907090			A	A	A	B	A	B	A	A	B	A	A	B	A	B	A	B	A	A	A	A	A	B	A	A	A
1756		Tdurum_contig35492_150	92.6429				1															2BL-8093120			A	A	A	B	A	B	A	A	B	A	A	B	A	B	A	B	A	A	A	A	A	B	A	A	A
1757		wsnp_Ex_c16425_24923837	92.6429		2B	347.79		2B	270.48													2BL-7991007			A	A	A	B	A	B	A	A	B	A	A	B	A	B	A	B	A	A	A	A	A	B	A	A	A
1758		wsnp_JD_c11975_12326445	92.6429		2B	347.79		2B	243.23													2DL-9897363			A	A	A	B	A	B	A	A	B	A	A	B	A	B	A	B	A	A	A	A	A	B	A	A	A
1759		wsnp_Ex_c942_1806632	92.6429		2B	367.4		2B	285.21													2BL-8065324			A	A	A	B	A	B	A	A	B	A	A	B	A	B	A	B	A	A	A	A	A	-	A	A	A
1760		Kukri_c32700_104	92.6429		2B	337.75																2BL-8003779			A	A	A	B	A	B	A	A	B	A	A	B	A	B	A	B	A	A	A	A	A	-	A	A	A
1761		Excalibur_c60964_203	92.6429				1															2BL-7962974			A	A	A	B	A	B	A	A	B	A	A	B	A	B	A	B	A	A	A	A	A	-	A	A	A
1762		BS00094373_51	92.6429		2B	351.23																2BL-7986837			A	A	A	B	A	B	A	A	B	A	A	B	A	B	A	B	A	A	A	A	A	-	A	A	A
1763		BS00011545_51	92.6429		2B	351.07																2BL-8092593			A	A	A	B	A	B	A	A	B	A	A	B	A	B	A	B	A	A	A	A	A	B	A	A	A
1764		BobWhite_c41676_137	92.6429		2B	351.23					2B	82										2AL-6437459			A	A	A	B	A	B	A	A	B	A	A	B	A	B	A	B	A	A	A	A	A	B	A	A	A
1765		RFL_Contig2519_341	92.6429		2B	366.61																2DL-9900253			A	A	A	B	A	B	A	A	B	A	A	B	A	B	A	B	A	A	A	A	A	B	A	A	A
1766		Excalibur_c76665_98	92.6429		2B	350.33					2B	85.1										2BL-7943322			A	A	A	B	A	B	A	A	B	A	A	B	A	B	A	B	A	A	A	A	A	B	A	A	A
1767		Excalibur_c7449_587	92.6429		2B	363.52					2B	87.5										2DL-9909803			A	A	A	B	A	B	A	A	B	A	A	B	A	B	A	B	A	A	A	A	A	B	A	A	A
1768		Excalibur_c36069_286	92.6429				1															2BL-8020893			A	A	A	B	A	B	A	A	B	A	A	B	A	B	A	B	A	A	A	A	A	B	A	A	A
1769		Excalibur_c2819_2310	92.6429		2B	366.76																2BL-8059111			A	A	A	B	A	B	A	A	B	A	A	B	A	B	A	B	A	A	A	A	A	B	A	A	A
1770		Excalibur_c1625_1215	92.6429		2B	371.55																7AS-4226445			A	A	A	B	A	B	A	A	B	A	A	B	A	B	A	B	A	A	A	A	A	B	A	A	A
1771		BS00086322_51	92.6429		2B	350.33																2BL-8066263			A	A	A	B	A	B	A	A	B	A	A	B	A	B	A	B	A	A	A	A	A	B	A	A	A
1772		BS00011096_51	92.6429		2Dx	216.46																2DL-9887874			A	A	A	B	A	B	A	A	B	A	A	B	A	B	A	B	A	A	A	A	A	B	A	A	A
1773		Tdurum_contig11421_355	92.6429				1															2AL-6323888			A	A	A	B	A	B	A	A	B	A	A	B	A	-	A	B	A	A	A	A	A	B	A	A	A
1774		Kukri_c4097_898	92.6429		2B	334.76					2B	72.2										2BL-8026857			A	A	A	B	A	B	A	A	B	A	A	B	A	B	A	B	A	A	A	A	A	-	A	A	A
1775		Tdurum_contig12831_69	92.6429		2B	347.79																2DL-9888404			A	A	A	B	A	B	A	A	B	A	A	B	A	B	A	B	A	A	A	A	A	-	A	A	A
1776		Tdurum_contig30930_184	92.6429		2B	346.46					2B	78.8										2BL-8043096			A	A	A	B	A	B	A	A	B	A	A	B	A	B	A	B	A	A	A	A	A	-	A	A	A
1777		wsnp_BG274584B_Ta_2_3	92.6429		2A	385.17		2A	265.36													2BL-8041793			A	A	A	B	A	B	A	A	B	A	A	B	A	B	A	B	A	A	A	A	A	-	A	A	A
1778		wsnp_Ex_c11748_18884081	92.6429		2B	366.61		2A	297.07		2B	87.5										2BL-8055663			A	A	A	B	A	B	A	A	B	A	A	B	A	B	A	B	A	A	A	A	A	-	A	A	A
1779		wsnp_Ex_c54998_57670603	92.6429		2B	343.15		2B	244.76													2BL-8044763			A	A	A	B	A	B	A	A	B	A	A	B	A	B	A	B	A	A	A	A	A	-	A	A	A
1780		BobWhite_c3871_1596	92.6429		2B	350.33																2DL-9823527			A	A	A	B	A	B	A	A	-	A	A	B	A	B	A	B	A	A	A	A	A	-	A	A	A
1781		RAC875_c3397_274	92.6429		2B	363.52																2BL-8031277			A	A	A	B	A	B	A	A	-	A	A	B	A	B	A	B	A	A	A	A	A	-	A	A	A
1782		RAC875_c7540_366	92.6429		2B	343.15																2BL-8044763			A	A	A	B	A	B	A	A	-	A	A	B	A	B	A	B	A	A	A	A	A	-	A	A	A
1783		wsnp_Ex_c1915_3618286	92.6429		2B	367.4		2B	285.21													2BL-8045411			A	A	A	B	A	B	A	A	-	A	A	B	A	B	A	B	A	A	A	A	A	-	A	A	A
1784		wsnp_JD_c6010_7167159	92.6429		2B	362.2		2B	300.37													2DL-9863142			A	A	A	B	A	B	A	A	-	A	A	B	A	B	A	B	A	A	A	A	A	-	A	A	A
1785		Excalibur_c22637_235	92.6429		2B	351.23																2DL-9880683			A	A	A	B	A	B	A	A	-	A	A	B	A	B	A	B	A	A	A	A	A	-	A	A	A
1786		RAC875_c29294_1281	92.6429		2B	351.23																7DS-3812126			A	A	A	B	A	B	A	A	-	A	A	B	A	B	A	B	A	A	A	A	A	-	A	A	A
1787		Excalibur_c74466_344	92.6429		2B	343.61																7AL-4437716			A	A	A	B	A	B	A	A	B	A	A	B	A	B	A	B	A	A	A	A	A	-	A	A	A
1788		BS00010012_51	92.6429		2B	350.33																2DL-9887215			A	A	A	B	A	B	A	A	-	A	A	B	A	B	A	B	A	A	A	A	A	-	A	A	A
1789		TA005601-0686	92.6429		2B	360.61																2DL-9863142			A	A	A	B	A	B	A	A	-	A	A	B	A	B	A	B	A	A	A	A	A	B	A	A	A
1790		RAC875_c17658_1419	92.6429		2B	365.88																2BL-7985522			A	A	A	B	A	B	A	A	B	A	A	B	A	B	A	B	A	A	A	A	A	B	A	A	A
1791		Kukri_c9118_1774	92.6429		2B	350.33																2DL-9906745			A	A	A	B	A	B	A	A	B	A	A	B	A	B	A	B	A	A	A	A	A	B	A	A	A
1792		Ku_c71357_859	92.6429				1															2BL-7985920			A	A	A	B	A	B	A	A	B	A	A	B	A	B	A	B	A	A	A	A	A	B	A	A	A
1793		IACX2626	92.6429		2B	343.15																2BL-8045885			A	A	A	B	A	B	A	A	B	A	A	B	A	B	A	B	A	A	A	A	A	B	A	A	A
1794		Excalibur_c105074_365	92.6429		2B	349.98																2BL-7948827			A	A	A	B	A	B	A	A	B	A	A	B	A	B	A	B	A	A	A	A	A	B	A	A	A
1795		Tdurum_contig96648_192	92.6429		2B	375.74																2BL-8031277			A	A	A	B	A	B	A	A	B	-	A	B	A	B	A	B	A	A	-	A	A	B	-	A	A
1796		wsnp_Ku_c3780_6950286	95.0544		2B	334.76		2B	233.73													2BL-8015067			A	A	A	A	A	B	A	A	B	A	A	A	A	B	A	B	A	A	A	A	A	B	A	A	A
1797		wsnp_Ex_rep_c68386_67199155	95.0544		2B	334.76		2B	233.73													2BL-8015067			A	A	A	A	A	B	A	A	B	A	A	A	A	B	A	B	A	A	A	A	A	B	A	A	A
1798		RAC875_c57842_264	95.0544				1															2BL-7966782			A	A	A	A	A	B	A	A	B	A	A	A	A	B	A	B	A	A	A	A	A	B	A	A	A
1799		wsnp_Ex_c8894_14858193	95.0544		2B	334.76		2B	233.73		2B	72.2										2BL-8015067			A	A	A	A	A	B	A	A	B	A	A	A	A	B	A	B	A	A	A	A	A	B	A	A	A
1800		RAC875_c4430_2213	105.551		2B	283.61																2DS-5348762			A	A	A	A	A	B	A	A	B	A	A	A	A	B	A	B	A	B	A	A	A	A	-	A	A
1801		Ku_c8180_291	111.257		2A	263.13																2AS-1765779			A	A	A	B	A	B	A	A	B	B	A	A	A	B	A	B	A	B	A	A	A	A	A	A	A
1802		wsnp_Ex_c1962_3696626	123.45		2B	212.28		2B	69.12													2BS-5183319			A	A	A	B	A	B	A	A	A	B	A	A	A	B	A	B	A	B	A	A	A	A	A	A	A
1803		wsnp_Ex_c1962_3696265	123.45		2B	212.28		2B	69.12													2BS-5183319			A	A	A	B	A	B	A	A	A	B	A	A	A	B	A	B	A	B	A	A	A	A	A	A	A
1804		BobWhite_rep_c64429_660	127.809		2B	180.45																2DS-5341265			A	A	A	B	A	B	A	A	A	B	A	A	A	B	B	B	A	B	A	A	A	A	-	A	A
1805		BobWhite_rep_c64649_131	127.809		2B	180.45																2DS-5341265			A	A	A	B	A	B	A	A	A	B	A	A	A	B	B	B	A	B	A	A	A	A	A	A	A
1806		BobWhite_c2988_2161	127.809		2B	180.45																2BS-5182158			A	A	A	B	A	B	A	A	A	B	A	A	A	B	B	B	A	B	A	A	A	A	A	A	A
1807		Tdurum_contig54254_423	128.92		2A	86.88																2BS-5229550			A	A	A	B	A	B	A	A	A	-	A	A	A	-	B	B	A	B	A	A	A	A	A	A	A
1808		Excalibur_c5592_178	128.92		2Dx	25.49																4DL-2309590			A	A	A	B	A	B	A	A	A	B	A	A	A	-	B	B	A	B	A	A	A	A	A	A	A
1809		BS00022572_51	128.92				1															2BS-5210120			A	A	A	B	A	B	A	A	A	B	A	A	A	B	B	B	A	B	A	A	A	A	A	A	A
1810		TA001263-0453	128.92		2A	86.88																2BS-5229550			A	A	A	B	A	B	A	A	A	-	A	A	A	-	B	B	A	B	A	A	A	A	A	A	A
1811		BS00062696_51	128.92				1															2BS-5174365			A	A	A	B	A	B	A	A	A	B	A	A	A	-	B	B	A	B	A	A	A	A	A	A	A
1812		Kukri_c26522_253	128.92				1															5DL-4604915			A	A	A	B	A	B	A	A	A	B	A	A	A	B	B	B	A	B	A	A	A	A	A	A	A
1813		BS00078519_51	128.92				1															2BS-5180050			A	A	A	B	A	B	A	A	A	B	A	A	A	-	B	B	A	B	A	A	A	A	A	A	A
1814		GENE-1397_105	128.92		2A	157.96																2AS-5224861			A	A	A	B	A	B	A	A	A	B	A	A	A	-	B	B	A	B	A	A	A	A	A	A	A
1815		Kukri_c74521_181	128.92		2B	155.66																6BS-3035612			A	A	A	B	A	B	A	A	A	B	A	A	A	-	B	B	A	B	A	A	A	A	A	A	A
1816		BS00003613_51	128.92		2B	155.66																6BS-2849414			A	A	A	B	A	B	A	A	A	B	A	A	A	B	B	B	A	B	A	A	A	A	A	A	A
1817		IACX15927	128.92		2B	159.21																2AS-5215234			A	A	A	B	A	B	A	A	A	B	A	A	A	-	B	B	A	B	A	A	A	A	-	A	A
1818		BS00016676_51	130.044		2B	155.66																2DS-169559			A	A	A	B	A	B	A	A	A	B	A	A	A	-	B	B	A	B	A	A	A	A	A	A	A
1819		IACX11199	133.42		2A	86.88																2BS-5167918			A	A	A	B	A	B	A	A	A	B	A	A	A	-	B	B	A	B	A	A	A	A	A	A	A
1820		tplb0058j01_762	133.42				1															2BS-5244988			A	A	A	B	A	B	A	A	A	B	A	A	A	-	B	B	A	B	A	A	A	A	A	A	A
1821		RFL_Contig772_2612	133.42		2B	132.18																2DS-5321366			A	A	A	B	A	B	A	A	A	B	A	A	A	-	B	B	A	B	A	A	A	A	A	A	A
1822		Excalibur_rep_c108189_683	133.42				1															2DS-5337103			A	A	A	B	A	B	A	A	A	B	A	A	A	-	B	B	A	B	A	A	A	A	A	A	A
1823		wsnp_CAP11_c3271_1608092	133.42					2B	29.81													2BS-5198867			A	A	A	B	A	B	A	A	A	B	A	A	A	-	B	B	A	B	A	A	A	A	A	A	A
1824		Ku_c63748_1264	133.42		2B	131.38																2BS-5217416			A	A	A	B	A	B	A	A	A	B	A	A	A	-	B	B	A	B	A	A	A	A	A	A	A
1825		Kukri_c45103_371	133.42		2B	131.38																2DS-5321366			A	A	A	B	A	B	A	A	A	B	A	A	A	-	B	B	A	B	A	A	A	A	A	A	A
1826		BS00064153_51	133.42		2B	131.38																2BS-5160965			A	A	A	B	A	B	A	-	A	B	A	A	A	-	B	B	A	B	A	A	A	A	-	A	A
1827		Excalibur_c1986_439	133.42		2A	86.88																2DS-5321366			A	A	A	B	A	B	A	A	A	B	A	A	A	-	B	B	A	B	A	A	A	A	-	A	A
1828		BobWhite_c9843_117	133.42		2B	135.04																2BS-5243552			A	A	A	B	A	B	A	A	A	B	A	A	A	-	B	B	A	B	A	A	A	A	A	A	A
1829		BS00002660_51	133.42		2B	131.38																2DS-5386213			A	A	A	B	A	B	A	A	A	B	A	A	A	-	B	B	A	B	A	A	A	A	A	A	A
1830		BS00010318_51	133.42				1															2DS-5388293			A	A	A	B	A	B	A	A	A	B	A	A	A	B	B	B	A	B	A	A	A	A	A	A	A
1831		Kukri_c63748_1453	133.42		2B	131.38																2BS-5217416			A	A	A	B	A	B	A	A	A	B	A	A	A	B	B	B	A	B	A	A	A	A	A	A	A
1832		BS00099652_51	133.42		2B	131.38																2BS-5198867			A	A	A	B	A	B	A	A	A	B	A	A	A	-	B	B	A	B	A	A	A	A	A	A	A
1833		BS00099658_51	133.42		2A	157.96																2BS-5198867			A	A	A	B	A	B	A	A	A	B	A	A	A	-	B	B	A	B	A	A	A	A	A	A	A
1834		BS00011149_51	133.42		2B	136.18																2BS-5197192			A	A	A	B	A	B	A	A	A	-	A	A	A	-	B	B	A	B	A	A	A	A	A	A	A
1835		wsnp_Ex_rep_c66551_64836327	133.42		2B	136.18		2A	0													2BS-5179105			A	A	A	B	A	B	A	A	A	B	A	A	A	-	B	B	A	B	A	A	A	A	A	A	A
1836		Excalibur_rep_c112367_293	133.42		2A	86.88																2AS-516772			A	A	A	B	A	B	A	A	A	B	A	A	A	-	B	B	A	B	A	A	A	A	A	A	A
1837		Kukri_c3067_398	133.42		2B	131.38																2BS-5246322			A	A	A	B	A	B	A	A	A	B	A	A	A	-	B	B	A	B	A	A	A	A	A	A	A
1838		Excalibur_c56585_588	133.42				1															4BS-4959877			A	A	A	B	A	B	A	A	A	B	A	A	A	B	B	B	A	B	A	A	A	A	A	A	A
1839		BobWhite_c3964_588	134.569		2Dx	18.13																2DS-5293635			A	A	A	B	A	B	A	A	A	B	A	A	A	B	B	B	B	B	A	A	A	A	A	A	A
1840		RAC875_c4587_905	134.569				1															2BS-5157803			A	A	A	B	A	B	A	A	A	B	A	A	A	B	B	B	B	B	A	A	A	A	A	A	A
1841		D_GDEEGVY01A58YG_63	134.569				1															2AS-5198356			A	A	A	B	A	B	A	A	A	B	A	A	A	B	B	B	B	B	A	A	A	A	A	A	A
1842		Excalibur_c4935_224	134.569				1															6BS-2123645			A	A	A	B	A	B	A	A	A	B	A	A	A	-	B	B	B	B	A	A	A	A	A	A	A
1843		BS00012313_51	134.569				1															2DS-5293635			A	A	A	B	A	B	A	A	A	B	A	A	A	-	B	B	B	B	A	A	A	A	A	A	A
1844		BS00030043_51	134.569		1A	351.3																1AL-3909805			A	A	A	B	A	B	A	A	A	B	A	A	A	-	B	B	B	B	A	A	A	A	A	A	A
1845		RAC875_c67629_143	134.569				1															2AS-5198356			A	A	A	B	A	B	A	A	A	B	A	A	A	-	B	B	B	B	A	A	A	A	A	A	A
1846		Tdurum_contig63196_123	134.569		2A	86.88																2BS-5212574			A	A	A	B	A	B	A	A	A	B	A	A	A	-	B	B	B	B	A	A	A	A	A	A	A
1847		BobWhite_c39184_140	134.569		2B	109.84																2BS-5193086			A	A	A	B	A	B	A	A	A	-	A	A	A	-	B	B	B	B	A	A	A	A	A	A	A
1848		CAP7_c892_432	134.569				1															2AS-5296902			A	A	A	B	A	B	A	A	A	-	A	A	A	A	B	B	B	B	A	A	A	A	A	A	A
1849		Excalibur_c4935_364	134.569				1															6BS-2123645			A	A	A	B	A	B	A	A	A	-	A	A	A	A	B	B	B	B	A	A	A	A	A	A	A
1850		TA001604-0335	134.569				1															2DS-5293635			A	A	A	B	A	B	A	A	A	-	A	A	A	A	B	B	B	B	A	A	A	A	A	A	A
1851		Excalibur_c3905_1007	134.569				1															2AS-5198356			A	A	A	B	A	B	A	A	A	-	A	A	A	-	B	B	B	B	A	A	A	A	A	A	A
1852		TA001604-0320	134.569		2A	86.88																2BS-5212574			A	A	A	B	A	B	A	A	A	B	A	A	A	B	B	B	B	B	A	A	A	A	A	A	A
1853		GENE-1298_29	134.569		2A	86.88																2DS-5293635			A	A	A	B	A	B	A	A	A	-	A	A	A	-	B	B	B	B	A	A	A	A	A	A	A
1854		Excalibur_c26388_776	134.569		2Dx	18.13																2BS-5188878			A	A	A	B	A	B	A	A	A	-	A	A	A	-	B	B	B	B	A	A	A	A	A	A	A
1855		Excalibur_c42558_255	134.569				1															2BS-5188878			A	A	A	B	A	B	A	A	A	B	A	A	A	-	B	B	B	B	A	A	A	A	A	A	A
1856		RAC875_c63883_76	134.569		2Dx	18.13																2AS-5192461			A	A	A	B	A	B	A	A	A	B	A	A	A	-	B	B	B	B	A	A	A	A	A	A	A
1857		Tdurum_contig15440_616	134.569		2A	86.88																2BS-5189542			A	A	A	B	A	B	A	A	A	B	A	A	A	B	B	B	B	B	A	A	A	A	A	A	A
1858		Kukri_c23961_636	134.569		2Dx	18.13																2BS-5164161			A	A	A	B	A	B	A	A	A	B	A	A	A	-	B	B	B	B	A	A	A	A	A	A	A
1859		wsnp_Ex_c3740_6815132	134.569		2A	86.88		2A	12.15													2BS-5164161			A	A	A	B	A	B	A	A	A	-	A	A	A	-	B	B	B	B	A	A	A	A	A	A	A
1860		wsnp_JD_c10389_11059599	134.569		2Dx	18.13		2B	23.19													2BS-5223240			A	A	A	B	A	B	A	A	A	-	A	A	A	-	B	B	B	B	A	A	A	A	A	A	A
1861		Excalibur_rep_c109101_115	141.592		2B	75.39																2DS-5370355			A	A	A	B	A	B	A	A	A	B	A	A	A	A	B	B	B	B	A	A	A	A	B	A	A
1862		RAC875_c6538_136	141.592	141.592	2B	75.39																2BS-5211001			A	A	A	B	A	B	A	A	A	B	A	A	A	A	B	B	B	B	A	A	A	A	B	A	A
1863	2R	Excalibur_c46590_290	0		2B	155.66																2BS-5174365			A	B	B	B	B	A	A	A	A	B	A	A	A	B	A	B	A	B	B	B	B	A	A	A	A
1864		BS00004221_51	7.585				1															2AS-5188575			A	B	B	B	B	A	A	A	-	B	A	A	A	B	A	B	-	B	B	B	B	-	-	A	A
1865		BS00061187_51	7.585		2B	40.1																2BS-5247386			A	B	B	B	B	A	A	A	B	B	A	A	A	B	A	B	A	B	B	B	B	B	A	A	A
1866		BS00065927_51	7.585		2B	54.13																6BS-2940450			A	B	B	B	B	A	A	A	-	B	A	A	A	B	A	B	A	B	B	B	B	-	A	A	A
1867		BS00089445_51	7.585				1															2AS-5217049			A	B	B	B	B	A	A	A	-	B	A	A	A	B	A	B	A	B	B	B	B	-	A	A	A
1868		Excalibur_c15379_1305	7.585		2A	20.21																2DS-5341235			A	B	B	B	B	A	A	A	-	B	A	A	A	B	A	B	A	B	B	B	B	-	A	A	A
1869		Excalibur_c19883_412	7.585		4D	145.05																4DL-14446974			A	B	B	B	B	A	A	A	-	B	A	A	A	B	A	B	A	B	B	B	B	-	A	A	A
1870		Excalibur_c39189_897	7.585				1															2AS-5305949			-	B	B	B	B	A	A	A	B	B	A	A	A	B	A	B	A	B	B	B	B	B	A	A	-
1871		Excalibur_c5700_705	7.585		7B	276.57																7BL-6721747			A	B	B	B	B	A	A	A	B	B	A	A	A	B	A	B	A	B	B	B	B	B	A	A	A
1872		Excalibur_c61319_274	7.585		2B	61.43																2AS-5237913			A	B	B	B	B	A	A	A	B	B	A	A	A	B	A	B	A	B	B	B	B	B	A	A	A
1873		Excalibur_rep_c101900_194	7.585		2B	61.43																2DS-4110827			A	B	B	B	B	A	A	A	A	B	A	A	A	B	A	B	A	B	B	B	B	A	A	A	A
1874		IACX6307	7.585				1															2DS-5352819			A	B	B	B	B	A	A	A	-	B	A	A	A	B	A	B	-	B	B	B	B	B	A	A	A
1875		IAAV3684	7.585				1															2DS-5389018			A	B	B	B	B	A	A	A	-	B	A	A	A	B	A	B	A	B	B	B	B	-	A	A	A
1876		JD_c10903_501	7.585				1															2DS-5389115			A	B	B	B	B	A	A	A	B	B	A	A	A	B	A	B	A	B	B	B	B	B	A	A	A
1877		Kukri_c38985_537	7.585		2B	64.65																2AS-2899441			A	B	B	B	B	A	A	A	-	B	A	A	A	B	A	B	A	B	B	B	B	-	A	A	A
1878		Kukri_c52263_281	7.585		2B	57.5																2DS-5323199			A	B	B	B	B	A	A	A	A	-	A	A	A	B	A	B	A	B	B	B	B	A	A	A	A
1879		Kukri_rep_c113056_136	7.585				1															2DS-5388609			A	B	B	B	B	A	A	A	-	B	A	A	A	B	A	B	A	B	B	B	B	-	A	A	A
1880		RAC875_c38307_91	7.585		2B	80.52																2AS-5184360			A	B	B	B	B	A	A	A	-	B	A	A	A	B	A	B	A	B	B	B	B	A	A	A	A
1881		Tdurum_contig29563_257	7.585		2Dx	22.45																3B-6650209			A	B	B	B	B	A	A	A	B	B	A	A	A	B	A	B	A	B	B	B	B	B	A	A	A
1882		Tdurum_contig5470_570	7.585				1															4BL-7026015			A	B	B	B	B	A	A	A	-	B	A	A	A	B	A	B	A	B	B	B	B	-	A	A	A
1883		tplb0032i02_1553	7.585	7.585			1															2AS-5304717			A	B	B	B	B	A	A	A	A	-	A	A	A	B	A	B	A	B	B	B	B	A	A	A	A
1884	3A	Tdurum_contig83209_316	0		3A	47.94																			A	B	B	A	B	B	A	A	A	B	A	A	B	-	A	A	A	A	A	A	A	B	B	A	A
1885		Kukri_c35024_116	0		3A	47.94																3DS-2586031			A	B	B	A	B	B	A	A	A	B	A	A	B	A	A	A	A	A	A	A	A	B	B	A	A
1886		BS00045502_51	0		3A	47.94																3AS-3294638			A	B	B	A	B	B	A	A	A	-	A	A	B	A	A	A	A	A	A	A	A	B	B	A	A
1887		Tdurum_contig25619_350	4.147		3B	47.34																			A	B	B	A	-	B	A	A	A	B	A	A	A	A	A	A	A	A	A	A	A	A	A	A	A
1888		wsnp_Ex_c10014_16477392	5.008					3A	4.08													3AS-3388539			A	B	B	A	B	B	A	A	A	-	A	A	B	-	B	A	A	A	B	A	A	B	B	B	A
1889		wsnp_Ex_c10014_16476905	5.008		3A	47.94		3A	4.08													3AS-3388539			A	B	B	A	B	B	A	A	A	B	A	A	B	-	B	A	A	A	B	A	A	B	B	B	A
1890		tplb0053a24_995	5.008		3B	38.79																3AS-3443457			A	B	B	A	B	B	A	A	A	B	A	A	B	-	B	A	A	A	B	A	A	B	B	B	A
1891		tplb0053a24_2194	5.008				1															4AS-5926401			A	B	B	A	B	B	A	A	A	B	A	A	B	-	B	A	A	A	B	A	A	B	B	B	A
1892		tplb0050o09_968	5.008		3A	47.94																3AS-3338633			A	B	B	A	B	B	A	A	A	-	A	A	B	-	B	A	A	A	B	A	A	B	B	B	A
1893		RFL_Contig4591_1330	5.008		3A	47.94																3AS-3291151			A	B	B	A	B	B	A	A	A	-	A	A	B	-	B	A	A	A	B	A	A	B	B	B	A
1894		RFL_Contig1488_671	5.008		3A	47.94																3AS-3406679			A	B	B	A	B	B	A	A	A	B	A	A	B	-	B	A	A	A	B	A	A	B	B	B	A
1895		RAC875_c7060_67	5.008		3A	47.94																3AS-3400606			A	B	B	A	B	B	A	A	A	B	A	A	B	-	B	A	A	A	B	A	A	B	B	B	A
1896		RAC875_c36922_829	5.008		3A	76.94																3AS-3375829			A	B	B	A	B	B	A	A	A	B	A	A	B	-	B	A	A	A	B	A	A	B	B	B	A
1897		RAC875_c1666_126	5.008		3A	47.94																3DS-2585560			A	B	B	A	B	B	A	A	A	-	A	A	B	-	B	A	A	A	B	A	A	B	B	B	A
1898		Kukri_rep_c89183_306	5.008				1															3AS-3400606			A	B	B	A	B	B	A	A	A	-	A	A	B	-	B	A	A	A	B	A	A	B	B	B	A
1899		Kukri_c28650_111	5.008		3A	47.94																3AS-1389163			A	B	B	A	B	B	A	A	A	-	A	A	B	-	B	A	A	A	B	A	A	B	B	B	A
1900		Jagger_c6722_104	5.008		3A	47.94																3B-10761320			A	B	B	A	B	B	A	A	A	-	A	A	B	-	B	A	A	A	B	A	A	B	B	B	A
1901		Excalibur_c9485_707	5.008		3A	47.94																3AS-3406679			A	B	B	A	B	B	A	A	A	B	A	A	B	A	B	A	A	A	B	A	A	B	B	B	A
1902		Excalibur_c19658_82	5.008		3A	47.94																3AS-3351719			A	B	B	A	B	B	A	A	A	B	A	A	B	A	B	A	A	A	B	A	A	B	B	B	A
1903		Excalibur_c1529_2157	5.008				1															3AS-3400606			A	B	B	A	B	B	A	A	A	-	A	A	B	-	B	A	A	A	B	A	A	B	B	B	A
1904		Excalibur_c1529_1644	5.008		3A	47.94																3AS-3400606			A	B	B	A	B	B	A	A	A	B	A	A	B	A	B	A	A	A	B	A	A	B	B	B	A
1905		CAP12_c1860_280	5.008		3A	47.94																3AS-3400606			A	B	B	A	B	B	A	A	A	B	A	A	B	A	B	A	A	A	B	A	A	B	B	B	A
1906		BS00110638_51	5.008		3A	47.94																3DS-2593652			A	B	B	A	B	B	A	A	A	B	A	A	B	A	B	A	A	A	B	A	A	B	B	B	A
1907		BS00084368_51	5.008		3A	47.94																3B-10525917			A	B	B	A	B	B	A	A	A	B	A	A	B	-	B	A	A	A	B	A	A	B	B	B	A
1908		BS00067777_51	5.008		3A	47.94																3AS-173237			A	B	B	A	B	B	A	A	A	-	A	A	B	-	B	A	A	A	B	A	A	B	B	B	A
1909		BS00065443_51	5.008		1B	201.25																1BS-3445108			A	B	B	A	B	B	A	A	A	B	A	A	B	A	B	A	A	A	B	A	A	B	B	B	A
1910		BS00062673_51	5.008		3D	11.67																3AS-3440185			A	B	B	A	B	B	A	A	A	B	A	A	B	A	B	A	A	A	B	A	A	B	B	B	A
1911		BS00037189_51	5.008		3A	47.94																3AS-3302259			A	B	B	A	B	B	A	A	A	-	A	A	B	-	B	A	A	A	B	A	A	B	B	B	A
1912		BobWhite_c36118_246	5.008		3A	47.94																3B-10762072			A	B	B	A	B	B	A	A	A	B	A	A	B	A	B	A	A	A	B	A	A	B	B	B	A
1913		wsnp_Ex_c44375_50444756	7.711					3A	4.08													3AS-3388539			A	B	B	A	B	B	A	A	A	B	A	A	B	-	B	A	A	A	B	A	A	B	B	B	A
1914		tplb0053a24_2232	7.711		3A	47.94																4AS-5926401			A	B	B	A	B	B	A	A	A	B	A	A	B	B	B	A	A	A	B	A	A	B	B	B	A
1915		Tdurum_contig12008_644	7.711				1															3AS-3443457			A	B	B	A	B	B	A	A	A	B	A	A	B	-	B	A	A	A	B	A	A	B	B	B	A
1916		Tdurum_contig12008_1001	7.711		3A	47.94																3DS-2574614			A	B	B	A	B	B	A	A	A	B	A	A	B	B	B	A	A	A	B	A	A	B	B	B	A
1917		RAC875_c66580_276	7.711		3A	47.94																3DS-2587615			A	B	B	A	B	B	A	A	A	B	A	A	B	B	B	A	A	A	B	A	A	B	B	B	A
1918		Excalibur_c9485_203	7.711				1															3AS-3406679			A	B	B	A	B	B	A	A	A	B	A	A	B	B	B	A	A	A	B	A	A	B	B	B	A
1919		Excalibur_c63477_90	7.711		3A	47.94																3B-10525917			A	B	B	A	B	B	A	A	A	B	A	A	B	B	B	A	A	A	B	A	A	B	B	B	A
1920		Excalibur_c53004_130	7.711				1															3AS-3364299			A	B	B	A	B	B	A	A	A	B	A	A	B	B	B	A	A	A	B	A	A	B	B	B	A
1921		Excalibur_c20277_593	7.711		3D	0																3DS-2574614			A	B	B	A	B	B	A	A	A	-	A	A	B	-	B	A	A	A	B	A	A	B	B	B	A
1922		Excalibur_c20277_570	7.711				1															3AS-3443457			A	B	B	A	B	B	A	A	A	B	A	A	B	B	B	A	A	A	B	A	A	B	B	B	A
1923		Excalibur_c16148_483	7.711		3D	14.85																3DS-2601126			A	B	B	A	B	B	A	A	A	B	A	A	B	B	B	A	A	A	B	A	A	B	B	B	A
1924		CAP12_c1840_108	7.711		3A	47.94																6AL-5830869			A	B	B	A	B	B	A	A	A	B	A	A	B	-	B	A	A	A	B	A	A	B	B	B	A
1925		BS00061735_51	7.711				1															3DS-2588720			A	B	B	A	B	B	A	A	A	B	A	A	B	-	B	A	A	A	B	A	A	B	-	B	A
1926		BobWhite_c9992_862	7.711		3A	47.94																3DS-1170226			A	B	B	A	B	B	A	A	A	B	A	A	B	B	B	A	A	A	B	A	A	B	B	B	A
1927		wsnp_Ku_c14409_22721765	10.39		3B	56.41		3A	6.46													3DL-6894523			A	B	B	A	B	B	A	A	A	B	A	A	B	-	B	A	A	A	B	A	A	B	B	B	A
1928		wsnp_Ex_c16864_25440739	10.39		3A	47.94		3A	3.57																A	B	B	A	B	B	A	A	A	B	A	A	B	-	B	A	A	A	B	A	A	B	B	B	A
1929		Tdurum_contig93507_1345	10.39		3D	13.29																3B-10760763			A	B	B	A	B	B	A	A	A	B	A	A	B	B	B	A	A	A	B	A	A	B	B	B	A
1930		RAC875_rep_c72646_93	10.39		3B	56.41																			A	B	B	A	B	B	A	A	A	B	A	A	B	B	B	A	A	A	B	A	A	B	B	B	A
1931		RAC875_c98721_85	10.39				1															3AS-3442472			A	B	B	A	B	B	A	A	A	B	A	A	B	B	B	A	A	A	B	A	A	B	B	B	A
1932		BS00023189_51	10.39		3A	47.94																3AS-3366469			A	B	B	A	B	B	A	A	A	B	A	A	B	-	B	A	A	A	B	A	A	B	B	B	A
1933		BobWhite_c4057_365	10.39		3A	49.45																			A	B	B	A	B	B	A	A	A	B	A	A	B	-	B	A	A	A	B	A	A	B	B	B	A
1934		BobWhite_c4057_320	10.39		3A	47.94																3AS-3343985			A	B	B	A	B	B	A	A	A	B	A	A	B	-	B	A	A	A	B	A	A	B	B	B	A
1935		wsnp_Ra_c2339_4506620	12.082					3A	6.19													3AS-762739			A	B	B	A	B	B	A	A	A	-	A	A	B	-	B	A	A	A	B	A	A	B	B	B	A
1936		wsnp_Ku_c3817_7009270	12.082		3A	76.94		3A	5.08													3AS-3440619			A	B	B	A	B	B	A	A	A	B	A	A	B	-	B	A	A	A	B	A	A	B	B	B	A
1937		wsnp_Ku_c10362_17156084	12.082		3A	81.03		3A	10.3													3AS-3433834			A	B	B	A	B	B	A	A	A	B	A	A	B	-	B	A	A	A	B	A	A	B	B	B	A
1938		wsnp_Ex_rep_c67635_66292689	12.082		3A	49.45		3A	6.46													3AS-3381649			A	B	B	A	B	B	A	A	A	B	A	A	B	-	B	A	-	A	B	A	A	B	B	B	A
1939		wsnp_Ex_rep_c67635_66292308	12.082		3A	49.45		3A	6.46		3A	3.2										3AS-3381649			A	B	B	A	B	B	A	A	A	B	A	A	B	A	B	A	A	A	B	A	A	B	B	B	A
1940		wsnp_Ex_rep_c67635_66291944	12.082		3A	49.45		3A	6.46													3AS-3381649			A	B	B	A	B	B	A	A	A	B	A	A	B	A	B	A	A	A	B	A	A	B	B	B	A
1941		RAC875_rep_c113506_409	12.082		3B	38.79																3B-10766365			A	B	B	A	B	B	A	A	A	B	A	A	B	B	B	A	A	A	B	A	A	B	B	B	A
1942		RAC875_rep_c106636_232	12.082		3A	68.36																			A	B	B	A	B	B	A	A	A	B	A	A	B	-	B	A	A	A	B	A	A	B	B	B	A
1943		RAC875_c77648_367	12.082		3A	75.27																3B-10628756			A	B	B	A	B	B	A	A	A	B	A	A	B	-	B	A	A	A	B	A	A	B	B	B	A
1944		RAC875_c41088_135	12.082				1															3DS-2603034			A	B	B	A	B	B	A	A	A	B	A	A	B	A	B	A	A	A	B	A	A	B	-	B	A
1945		RAC875_c34649_401	12.082		3D	20.79																3B-10760763			A	B	B	A	B	B	A	A	A	B	A	A	B	B	B	A	A	A	B	A	A	B	B	B	A
1946		RAC875_c34649_380	12.082		3D	13.29																3B-10760763			A	B	B	A	B	B	A	A	A	B	A	A	B	B	B	A	A	A	B	A	A	B	-	B	A
1947		RAC875_c18570_893	12.082		3A	47.94																3DS-2575483			A	B	B	A	B	B	A	A	A	B	A	A	B	-	B	A	A	A	B	A	A	B	B	B	A
1948		Ra_c14565_1056	12.082		3A	271.98																3AL-4450198			A	B	B	A	B	B	A	A	A	B	A	A	B	-	B	A	A	A	B	A	A	B	B	B	A
1949		Kukri_rep_c69028_1398	12.082		3A	49.45					3A	3.2										3DS-2604070			A	B	B	A	B	B	A	A	A	B	A	A	B	A	B	A	A	A	B	A	A	B	B	B	A
1950		Kukri_c28167_1092	12.082		3A	47.94																3AS-3366469			A	B	B	A	B	B	A	A	A	-	A	A	B	-	B	A	A	A	B	A	A	B	B	B	A
1951		IACX10917	12.082		3A	51.29																3AS-3346775			A	B	B	A	B	-	A	A	A	-	A	A	B	A	B	A	A	A	B	A	A	B	B	B	A
1952		Excalibur_rep_c101784_674	12.082				1															3AS-3401928			A	B	B	A	B	B	A	A	A	B	A	A	B	B	B	A	A	A	B	A	A	B	B	B	A
1953		Excalibur_c6816_373	12.082		3A	76.94																3AS-3440619			A	B	B	A	B	B	A	A	A	B	A	A	B	-	B	A	A	A	B	A	A	B	B	B	A
1954		Excalibur_c32653_553	12.082		3A	49.45																3AS-3329151			A	B	B	A	B	B	A	A	A	B	A	A	B	B	B	A	A	A	B	A	A	B	B	B	A
1955		Excalibur_c31384_461	12.082				1															3B-10362558			A	B	B	A	B	B	A	A	A	B	A	A	B	B	B	A	A	A	B	A	A	B	B	B	A
1956		Excalibur_c12875_864	12.082		3A	49.45					3A	3.2										3AS-3381649			A	B	B	A	B	B	A	A	A	B	A	A	B	A	B	A	A	A	B	A	A	B	B	B	A
1957		BS00066230_51	12.082		3A	51.29					3A	3.2										3AS-690521			A	B	B	A	B	B	A	A	A	-	A	A	B	-	B	A	A	A	B	A	A	B	B	B	A
1958		BobWhite_rep_c49419_92	12.082				1															3B-10729673			A	B	B	A	B	B	A	A	A	B	A	A	B	B	B	A	A	A	B	A	A	B	B	B	A
1959		BobWhite_rep_c48739_383	12.082				1															3B-10760763			A	B	B	A	B	B	A	A	A	B	A	A	B	B	B	A	A	A	B	A	A	B	B	B	A
1960		BobWhite_c12752_410	12.082		3A	76.94																3AS-3433834			A	B	B	A	B	B	A	A	A	-	A	A	B	-	B	A	A	A	B	A	A	B	B	B	A
1961		wsnp_Ex_c23633_32868822	15.418		3A	76.94		3A	11.69													3AS-3423256			A	B	B	A	B	B	A	A	A	B	A	A	B	-	B	A	B	A	B	A	A	B	B	B	A
1962		TA002103-1262	15.418		3A	82.86																3DL-6838398			A	B	B	A	B	B	A	A	A	B	A	A	B	A	B	A	B	A	B	A	A	B	B	B	A
1963		RAC875_c82493_67	15.418		3A	76.94					3A	5.8										3AS-3401444			A	B	B	A	B	B	A	A	A	B	A	A	B	B	B	A	B	A	B	A	A	B	B	B	A
1964		RAC875_c787_431	15.418		3A	82.86																3AS-3423256			A	B	B	A	B	B	A	A	A	B	A	A	B	-	B	A	B	A	B	A	A	B	B	B	A
1965		Kukri_c54593_543	15.418		3A	80.43																3AS-3442547			A	B	B	A	B	B	A	A	A	B	A	A	B	-	B	A	B	A	B	A	A	B	B	B	A
1966		Ku_c17560_91	15.418		3A	87.97																4AS-4649236			A	B	B	A	B	B	A	A	A	B	A	A	B	-	B	A	B	A	B	A	A	B	B	B	A
1967		Jagger_c8039_67	15.418		3A	82.86																3AS-3279236			A	B	B	A	B	B	A	A	A	B	A	A	B	-	B	A	B	A	B	A	A	B	B	B	A
1968		BS00104401_51	15.418		3A	76.94																3AS-3295256			A	B	B	A	B	B	A	A	A	-	A	A	B	-	B	A	B	A	B	A	A	B	B	B	A
1969		Excalibur_c62042_175	18.098		3A	76.94					3A	5.8										3DS-2600768			A	B	B	A	B	B	A	A	A	B	A	A	B	B	B	A	B	A	B	A	A	B	B	B	A
1970		BS00069105_51	18.098		2Dx	266.38																2AL-1411229			A	B	B	A	B	B	A	A	A	B	A	A	B	B	B	A	B	A	B	A	A	B	B	B	A
1971		Excalibur_c27972_320	23.674		3A	194.49																3DS-2051143			A	B	B	A	B	A	A	A	B	A	A	A	B	A	B	A	A	B	B	B	A	-	B	B	A
1972		RAC875_c371_251	28.264		3A	107.23																6BS-707396			A	B	B	A	B	A	A	A	A	-	A	A	B	A	B	A	B	A	B	A	A	B	B	B	A
1973		Ra_c6118_450	28.264		3A	99.39																3AS-3344270			A	B	B	A	B	A	A	A	A	-	A	A	B	A	B	A	B	A	B	A	A	B	B	B	A
1974		Ra_c6118_350	28.264		3A	102.8					3A	8.9										3AS-3344270			A	B	B	A	B	A	A	A	-	-	A	A	B	-	B	A	B	A	B	A	A	B	B	B	A
1975		wsnp_Ra_rep_c106523_90273922	32.794		3A	107.23		3A	20.61													3DS-2571798			A	B	B	A	B	A	A	A	B	B	A	A	B	-	B	A	B	A	B	B	A	B	B	B	A
1976		wsnp_CAP11_rep_c4157_1965583	32.794		3A	107.23		3A	21.11													3AS-3302225			A	B	B	A	B	A	A	A	-	-	A	A	B	-	B	A	B	A	B	B	A	B	B	B	A
1977		IACX2831	32.794		3A	107.23																3AS-3302225			A	B	B	A	B	A	A	A	-	-	A	A	B	-	B	A	B	A	B	B	A	B	B	B	A
1978		wsnp_Ex_c8409_14170476	39.271		3A	141.15		3A	29.9													3AS-2848844			A	B	B	A	B	A	A	A	B	B	A	A	B	-	B	A	B	A	B	B	A	B	B	B	A
1979		CAP8_c665_409	39.271		3A	142.72																			A	B	B	A	B	A	A	A	B	B	A	A	B	-	B	A	B	A	B	B	A	B	B	B	A
1980		CAP8_c665_242	39.271		7B	323.95																3AS-462309			A	B	B	A	B	A	A	A	B	-	A	A	B	-	B	A	B	A	B	B	A	B	B	B	A
1981		BS00022746_51	39.271		3A	135.85																3AS-3441507			A	B	B	A	B	A	A	A	B	B	A	A	B	-	B	A	B	A	B	B	A	B	B	B	A
1982		wsnp_Ku_c10468_17301042	106.475		3A	451.86		3A	226.68													3AL-4449381			A	B	B	B	A	A	B	A	A	A	B	A	A	B	B	B	A	A	B	B	A	A	A	B	A
1983		RAC875_rep_c94150_295	106.475		3A	449.69																5BL-10787428			A	B	B	B	A	A	B	A	A	-	B	A	A	B	B	B	A	A	B	B	A	B	A	B	A
1984		BS00026396_51	106.475		3A	451.86																3AL-4447644			A	B	B	B	A	A	B	A	A	A	B	A	A	B	B	B	A	A	B	B	A	-	A	B	A
1985		RAC875_rep_c94907_221	110.421		3A	391.81																3AL-2932185			A	B	B	B	A	A	B	A	A	A	B	A	A	B	B	B	A	A	B	B	A	-	A	B	A
1986		Kukri_c52348_129	110.421		3A	391.81																3AL-1745361			A	B	B	B	A	A	B	A	A	-	B	A	A	B	B	B	A	A	B	B	A	-	A	B	A
1987		wsnp_BE495175A_Ta_1_1	115.93					3A	38.25													3B-10518572			A	B	B	B	A	A	B	A	A	A	B	A	A	-	B	B	A	A	B	B	A	A	A	B	A
1988		BobWhite_c62252_472	115.93		3A	409.76																3AL-4291488			A	B	B	B	A	A	B	A	A	A	B	A	A	A	B	B	A	A	B	B	A	A	A	B	A
1989		Kukri_c49927_151	119.679		3A	439.79																3AL-4353762			A	B	B	B	A	A	B	A	A	-	-	A	A	-	B	B	A	A	B	B	A	-	A	B	A
1990		BS00110550_51	119.679		3A	414.64																3AL-2794276			A	B	B	B	A	A	B	A	A	A	B	A	A	-	B	B	A	A	B	B	A	-	A	B	A
1991		BS00022459_51	119.679		3A	439.79																3AL-2794276			A	B	B	B	A	A	B	A	A	-	B	A	A	-	B	B	A	A	B	B	A	-	A	B	A
1992		BS00022245_51	119.679		3A	439.79																3AL-2794276			A	B	B	B	A	A	B	A	A	A	B	A	A	A	B	B	A	A	B	B	A	A	A	B	A
1993		BS00110350_51	123.613		3A	439.79																3AL-2794276			A	B	B	B	A	A	B	A	A	-	-	A	A	-	B	B	A	-	B	B	A	B	A	B	A
1994		isotig18303	125.486				1							99	411										A	B	B	B	A	A	B	A	A	A	B	A	A	B	B	B	A	A	B	B	A	B	A	B	A
1995		Excalibur_rep_c111191_119	130.218		3D	379.04																3B-10761949			A	B	B	B	A	A	B	A	A	A	B	A	A	B	B	B	A	A	A	B	A	A	A	B	A
1996		Excalibur_c24354_465	132.389		3A	458.16																3B-10677498			A	B	B	B	A	A	B	A	A	A	B	A	A	B	B	B	A	A	A	B	A	A	A	B	A
1997		RAC875_c52195_324	136.991		3A	467.8					3A	124.9										3AL-4247427			A	B	B	-	A	A	B	A	A	A	B	A	A	B	B	B	A	A	A	B	A	B	A	B	A
1998		Kukri_s110037_62	136.991		3A	465.22																3DL-6914359			A	B	B	B	A	A	B	A	A	-	B	A	A	-	B	B	A	A	A	B	A	-	A	B	A
[truncated: 3,289 more rows]
[truncated: 68 more columns]
